# Supplementary material for: Predictors of Treatment Failure among Adult Antiretroviral Treatment (ART) Clients in Bale Zone Hospitals, South Eastern Ethiopia
Source: PLoS One. 2016 Oct 7;11(10):e0164299. doi: 10.1371/journal.pone.0164299 (PMC5055376; doi:10.1371/journal.pone.0164299)
Supplement: S1 File — (XLSX) [file pone.0164299.s001.xlsx]

## Sheet: Sheet1
Hospital_name	Age_at_initaion_OF_ART	sex	educational_status	Marital_status	Duration_on_ART	Weight_initiation_of_ART	Weight_at_6_month	Weight_at_12_month	Weight_at_18_month	Weight_at_24_month	Weight_last_vist	Height_initiation_ART	Height_at_6_month_T	Height_at_12th_month	Height_at_18th_month	Height_at_24th_month	Hieght_last_visit	MUAC	func_status_at_initiation_ART	func_status_at_6th_month	func_status_at_12th_month	func_status_at_18th_month	func_status_at_treatment_failure	func_status_at_24th_month	Functional_status_at_last	Child_head_circumfrance	WHO_clinical_stage_at_ART_intiat	WHO_clin_stage_6th_month	WHO_clin_stage_12th_month	WHO_clin_stage_18th_month	WHO_clin_stage_24th_month	clinical_failure	WHO_clin_stage_at_treatment_fail	WHO_clin_stage_last_visit	TB_status_ART_initaion	TB_develop_after_ART_initaion	when_patient_develop_TB_after_AR	Other_opportunistic_infection	Other_OI_after_ART_started	when_patient_develop_OI_after_AR	Cotrimoxazole_therapy	CD4_count_initiation_ART	CD4_count_at_visit_6th_month	CD4_count_at_visit_12th_month	CD4_count_at_visit_18th_month	CD4_count_at_visit_24th_month	CD4_count_at_visit_32th_month	CD4_count_at_peak_value	CD4_count_at_treatment_failure
Goba	22	female	high schoo	Never marr	4							167							Ambulatory						Ambulatory		stage 1					no		stage 1	no	no		no			yes
Goba	22	female	high schoo	Never marr	4							167							Ambulatory						Ambulatory		stage 1					no		stage 1	no	no		no			yes
Goba	22	female	high schoo	Never marr	4							167							Ambulatory						Ambulatory		stage 1					no		stage 1	no	no		no			yes
Gnnir	22	female	high schoo	Never marr	4							167							Ambulatory						Ambulatory		stage 1					no		stage 1	no	no		no			yes
Goba	25	female	high schoo	Married	107				52	52	49	168							Ambulatory			Working		working	working		stage 1			stage 1	stage 1	no		stage 1	no	no		no			yes	139			438	382		438
Goba	25	female	high schoo	Married	107				52	52	49	168							Ambulatory			Working		working	working		stage 1			stage 1	stage 1	no		stage 1	no	no		no			yes	139			440	369		440
Gnnir	25	female	high schoo	Married	107				52	52	49	168							Ambulatory			Working		working	working		stage 1			stage 1	stage 1	no		stage 1	no	no		no			yes	139			438	382		438
Robe	25	female	high schoo	Married	107				52	52	49	168							Ambulatory			Working		working	working		stage 1			stage 1	stage 1	no		stage 1	no	no		no			yes	139			438	382		438
Goba	38	female	high schoo	Widowed	110						66	168							Working						working		stage 3					no		stage 1	no	no		no			yes	98						289
Goba	38	female	high schoo	Widowed	110						66	168							Working						working		stage 3					no		stage 1	no	no		no			yes	98					291	291
Goba	38	female	high schoo	Widowed	110						66	168							Working						working		stage 3					no		stage 1	no	no		no			yes	98					289	289
Gnnir	38	female	high schoo	Widowed	110						66	168							Working						working		stage 3					no		stage 1	no	no		no			yes	98						289
Gnnir	38	female	high schoo	Widowed	110						66	168							Working						working		stage 3					no		stage 1	no	no		no			yes	98						289
Goba	40	male	Primary ed	Married	1														Bedridden						Bed Ridden		stage 4					yes		stage 4	yes	yes		yes			yes	17						17
Goba	40	male	Primary ed	Married	1														Bedridden						Bed Ridden		stage 4					yes		stage 4	yes	yes		yes			yes	11						11
Goba	40	male	Primary ed	Married	1														Bedridden						Bed Ridden		stage 4					yes		stage 4	yes	yes		yes			yes	17						17
Goba	40	male	Primary ed	Married	1														Bedridden						Bed Ridden		stage 4					yes		stage 4	yes	yes		yes			yes	17						17
Goba	40	male	Primary ed	Married	1														Bedridden						Bed Ridden		stage 4					yes		stage 4	yes	yes		yes			yes	17						17
Gnnir	40	male	Primary ed	Married	1														Bedridden						Bed Ridden		stage 4					yes		stage 4	yes	yes		yes			yes	17						17
Gnnir	40	male	Primary ed	Married	1														Bedridden						Bed Ridden		stage 4					yes		stage 4	yes	yes		yes			yes	17						17
Gnnir	40	male	Primary ed	Married	1														Bedridden						Bed Ridden		stage 4					yes		stage 4	yes	yes		yes			yes	17						17
Goba	40	male	College an	Married	2							152							Bedridden						Bed Ridden		stage 3					yes		stage 3	yes	no		no			yes	132						132
Goba	15	female	Primary ed	Never marr	77	20					46	156							Ambulatory						working		stage 3							stage 1	no	no		no			yes	71						71
Robe	15	female	Primary ed	Never marr	77	20					46	156							Ambulatory						working		stage 3							stage 1	no	no		no			yes	71						71
Robe	15	female	Primary ed	Never marr	77	20					46	156							Ambulatory						working		stage 3							stage 1	no	no		no			yes	71						71
Goba	16	female	high schoo	Never marr	80	22					53	158							Ambulatory						Ambulatory		stage 2							stage 1	no	no		no			yes	111						111
Goba	16	female	high schoo	Never marr	80	22					53	158							Ambulatory						Ambulatory		stage 2							stage 1	no	no		no			yes	111						111
Goba	16	female	high schoo	Never marr	80	22					53	158							Ambulatory						Ambulatory		stage 2							stage 1	no	no		no			yes	111						111
Robe	16	female	high schoo	Never marr	80	22					53	158							Ambulatory						Ambulatory		stage 2							stage 1	no	no		no			yes	111						111
Robe	15	female	illiterate	Married	20	29	35	40	42		40	168							Working	Working	working	Working			working		stage 3	stage 3	stage 3	stage 3				stage 3	no	no		no			yes	55						55
Goba	20	female	high schoo	Divorced	3	29					29	169							Ambulatory						Ambulatory		stage 3							stage 3	no	no		no			yes
Goba	20	female	high schoo	Divorced	3	29					29	169							Ambulatory						Ambulatory		stage 3							stage 3	no	no		no			yes
Gnnir	20	female	high schoo	Divorced	3	29					29	169							Ambulatory						Ambulatory		stage 3							stage 3	no	no		no			yes
Goba	20	female	high schoo	Divorced	3	29					29	163							Ambulatory						Ambulatory		stage 3							stage 3	no	no		no			yes
Goba	28	female	illiterate	Married	106	29	38	43	43	40	41	172							Ambulatory	Working	working	Working		working	working		stage 3	stage 3	stage 3	stage 3	stage 3			stage 1	no	no		no			yes		328		483	504	522	522
Goba	28	female	illiterate	Married	106	29	38	43	43	40	41	172							Ambulatory	Working	working	Working		working	working		stage 3	stage 3	stage 3	stage 3	stage 3			stage 1	no	no		no			yes		328		483	504	522	522
Goba	28	female	illiterate	Married	106	29	38	43	43	40	41	172							Ambulatory	Working	working	Working		working	working		stage 3	stage 3	stage 3	stage 3	stage 3			stage 1	no	no		no			yes		328		483	504	522	522
Gnnir	28	female	illiterate	Married	106	29	38	43	43	40	41	172							Ambulatory	Working	working	Working		working	working		stage 3	stage 3	stage 3	stage 3	stage 3			stage 1	no	no		no			yes	169	328		555	504	522	555
Goba	23	female	Primary ed	Widowed	75	30		39	39	39	42	163							Working		working	Working		working	working		stage 3		stage 3	stage 3	stage 3			stage 1	no	no		no			yes	303		516	548	399		548
Goba	23	female	Primary ed	Widowed	75	30		39	39	39	42	163							Working		working	Working		working	working		stage 3		stage 3	stage 3	stage 3			stage 1	no	no		no			yes	303			658	752		752
Robe	23	female	Primary ed	Widowed	75	30		39	39	39	42	163							Working		working	Working		working	working		stage 3		stage 3	stage 3	stage 3			stage 1	no	no		no			yes	303		516	548	399		548
Robe	23	female	Primary ed	Widowed	75	30		39	39	39	42	163							Working		working	Working		working	working		stage 3		stage 3	stage 3	stage 3			stage 1	no	no		no			yes	303		516	548	399		548
Goba	28	male	Primary ed	Married	8	30	48				50	164							Working	Working					working		stage 1	stage 1						stage 1	no	no		no			yes	200						200
Goba	30	male	Primary ed	Married	8	30	48				50	164							Working	Working					working		stage 1	stage 1						stage 1	no	no		no			yes	287						287
Goba	30	male	Primary ed	Married	8	30	48				50	164							Working	Working					working		stage 1	stage 1						stage 1	no	no		no			yes	287						287
Goba	30	male	Primary ed	Married	8	30	48				50	164							Working	Working					working		stage 1	stage 1						stage 1	no	no		no			yes	287						287
Goba	30	male	Primary ed	Married	8	30	48				50	164							Working	Working					working		stage 1	stage 1						stage 1	no	no		no			yes	287						287
Goba	30	male	Primary ed	Married	8	30	48				50	164							Working	Working					working		stage 1	stage 1						stage 1	no	no		no			yes	287						287
Goba	30	male	Primary ed	Married	8	30	48				50	164							Working	Working					working		stage 1	stage 1						stage 1	no	no		no			yes	287						287
Gnnir	30	male	Primary ed	Married	8	30	48				50	164							Working	Working					working		stage 1	stage 1						stage 1	no	no		no			yes	287						287
Goba	30	male	Primary ed	Married	13	30	48	50			50	158							Working	Working	working				working		stage 1	stage 1	stage 1					stage 1	no	no		no			yes	287						287
Goba	41	male	Primary ed	Married	8	30	48				50	164							Working	Working					working		stage 1	stage 1						stage 1	no	no		no			yes	289						289
Goba	62	male			65	30					73	153							Working						working		stage 3							stage 2	no	no		no			no	86						86
Robe	62	male			65	30					73	153							Working						working		stage 3							stage 2	no	no		no			no	86						86
Goba	21	male	Primary ed	Never marr	75	31	33	38	43	49	62	167							Working	Working	working	Working		working	working		stage 1	stage 1	stage 1	stage 1	stage 1			stage 1	no	no		no			yes	348			489		959	959
Goba	21	male	Primary ed	Never marr	75	31	33	38	43	48	62	165							Working	Working	working	Working		working	working		stage 1	stage 1	stage 1	stage 1	stage 1			stage 1	no	no		no			yes	348			1223		1056	1223
Goba	21	male	Primary ed	Never marr	75	31	33	38	43	48	62	165							Working	Working	working	Working		working	working		stage 1	stage 1	stage 1	stage 1	stage 1			stage 1	no	no		no			yes	348			325		487	487
Gnnir	21	male	Primary ed	Never marr	75	31	33	38	43	48	62	165							Working	Working	working	Working		working	working		stage 1	stage 1	stage 1	stage 1	stage 1			stage 1	no	no		no			yes	348			1223		1056	1223
Goba	25	female	Primary ed	Married	7	31	27				27	165							Working	Working					working		stage 3	stage 3						stage 3	no	no		no			yes	107						107
Goba	25	female	Primary ed	Married	7	31	27				27	165							Working	Working					working		stage 3	stage 3						stage 3	no	no		no			yes	107						107
Gnnir	25	female	Primary ed	Married	7	31	27				27	165							Working	Working					working		stage 3	stage 3						stage 3	no	no		no			yes	107						107
Goba	25	female	Primary ed	Married	7	31	27				27	157							Working	Working					working		stage 3	stage 3						stage 3	no	no		no			yes	107						107
Goba	25	female	Primary ed	Married	7	31	27				27	157							Working	Working					working		stage 3	stage 3						stage 3	no	no		no			yes	107						107
Goba	25	female	illiterate	Married	11	32	46				47	169							Ambulatory	Working					working		stage 3	stage 3						stage 3	no	no		no			yes	63						63
Robe	25	female	illiterate	Married	11	32	46				47	169							Ambulatory	Working					working		stage 3	stage 3						stage 3	no	no		no			yes	63						63
Robe	25	female	illiterate	Married	11	32	46				47	169							Ambulatory	Working					working		stage 3	stage 3						stage 3	no	no		no			yes	63						63
Goba	25	female			29	32		32	53	50	42	154							Bedridden		working	Working		Ambulatory	Bed Ridden		stage 3		stage 2	stage 2	stage 3			stage 3	no	no		no			yes	18		19	12	11		19
Goba	25	female			29	32		32	53	50	42	154							Bedridden		working	Working		Ambulatory	Bed Ridden		stage 3		stage 2	stage 2	stage 3			stage 3	no	no		no			yes	18		22		10		22
Goba	25	female			29	32		32	53	50	42	154							Bedridden		working	Working		Ambulatory	Bed Ridden		stage 3		stage 2	stage 2	stage 3			stage 3	no	no		no			yes	18		54		69		69
Gnnir	25	female			29	32		32	53	50	42	154							Bedridden		working	Working		Ambulatory	Bed Ridden		stage 3		stage 2	stage 2	stage 3			stage 3	no	no		no			yes	18		19	12	11		19
Robe	25	female			29	32		32	53	50	42	154							Bedridden		working	Working		Ambulatory	Bed Ridden		stage 3		stage 2	stage 2	stage 3			stage 3	no	no		no			yes	18		19	12	11		19
Goba	32	female	illiterate	Married	12	32	52	52			52	169							Bedridden	Bedrideen	working				working		stage 3	stage 3	stage 3					stage 3	no	no		no			yes	18		66				66
Goba	32	female	illiterate	Married	10	32	52				52	156							Bedridden	Ambulatory					working		stage 3	stage 3						stage 3	no	no		no			yes	18		27				27
Goba	32	female	illiterate	Married	10	32	52				52	156							Bedridden	Ambulatory					working		stage 3	stage 3						stage 3	no	no		no			yes	18		27				27
Goba	32	female	illiterate	Married	10	32	52				52	156							Bedridden	Ambulatory					working		stage 3	stage 3						stage 3	no	no		no			yes	18		28				28
Goba	32	female	illiterate	Married	10	32	52				52	156							Bedridden	Ambulatory					working		stage 3	stage 3						stage 3	no	no		no			yes	18		21				21
Gnnir	32	female	illiterate	Married	10	32	52				52	156							Bedridden	Ambulatory					working		stage 3	stage 3						stage 3	no	no		no			yes	18		27				27
Gnnir	32	female	illiterate	Married	10	32	52				52	156							Bedridden	Ambulatory					working		stage 3	stage 3						stage 3	no	no		no			yes	18		31				31
Goba	45	female	Primary ed	Divorced	74	32	37	42	40	48	38	171							Working	Working	working	Working		working	working		stage 2	stage 2	stage 2	stage 2	stage 2			stage 1	no	no		no			yes	212	421		299			421
Gnnir	45	female	Primary ed	Divorced	74	32	37	42	40	48	38	171							Working	Working	working	Working		working	working		stage 2	stage 2	stage 2	stage 2	stage 2			stage 1	no	no		no			yes	212	421		299			421
Goba	28	female	illiterate	Married	86	33					42	169							Ambulatory						Ambulatory		stage 3							stage 2	no	no		no			yes	235						235
Goba	28	female	illiterate	Married	86	33					42	169							Ambulatory						Ambulatory		stage 3							stage 2	no	no		no			yes	235						235
Goba	28	female	illiterate	Married	86	33					42	169							Ambulatory						Ambulatory		stage 3							stage 2	no	no		no			yes	235						235
Goba	28	female	illiterate	Married	86	33					42	169							Ambulatory						Ambulatory		stage 3							stage 2	no	no		no			yes	235						235
Gnnir	28	female	illiterate	Married	86	33					42	169							Ambulatory						Ambulatory		stage 3							stage 2	no	no		no			yes	235						235
Robe	28	female	illiterate	Married	86	33					42	169							Ambulatory						Ambulatory		stage 3							stage 2	no	no		no			yes	235						235
Robe	28	female	illiterate	Married	86	33					42	169							Ambulatory						Ambulatory		stage 3							stage 2	no	no		no			yes	235						235
Robe	28	female	illiterate	Married	86	33					42	169							Ambulatory						Ambulatory		stage 3							stage 2	no	no		no			yes	235						235
Robe	30	female	Primary ed	Married	70	33				33	42	168							Ambulatory					Ambulatory	Ambulatory		stage 3				stage 3			stage 1	no	no		no			yes	370				253	234	370
Goba	38	female	Primary ed	Married	24	33	46	49	46		48	160							Working	Working	working	Working			working		stage 3	stage 3	stage 3	stage 3				stage 3	no	no		no			yes	74		201		266		266
Goba	38	female	Primary ed	Married	24	33	46	49	46		48	160							Working	Working	working	Working			working		stage 3	stage 3	stage 3	stage 3				stage 3	no	no		no			yes	74		184		299		299
Goba	38	female	Primary ed	Married	24	33	46	49	46		48	160							Working	Working	working	Working			working		stage 3	stage 3	stage 3	stage 3				stage 3	no	no		no			yes	74		277				277
Goba	38	female	Primary ed	Married	24	33	46	49	46		48	160							Working	Working	working	Working			working		stage 3	stage 3	stage 3	stage 3				stage 3	no	no		no			yes	74		155		456		456
Gnnir	38	female	Primary ed	Married	24	33	46	49	46		48	160							Working	Working	working	Working			working		stage 3	stage 3	stage 3	stage 3				stage 3	no	no		no			yes	74		193		266		266
Gnnir	38	female	Primary ed	Married	24	33	46	49	46		48	160							Working	Working	working	Working			working		stage 3	stage 3	stage 3	stage 3				stage 3	no	no		no			yes	74		201		356		356
Goba	38	female	Primary ed	Married	24	33	46	49	46	48	48	157							Working	Ambulatory	working	Working		working	working		stage 3	stage 3	stage 3	stage 3	stage 3			stage 3	no	no		no			yes	74		193	266			266
Goba	58	female	Primary ed	Married	2	33					33	171							Ambulatory						Ambulatory		stage 4							stage 4	no	no		no			yes	43						43
Goba	58	female	Primary ed	Married	2	33					33	171							Ambulatory						Ambulatory		stage 4							stage 4	no	no		no			yes	43						43
Goba	58	female	Primary ed	Married	2	33					33	171							Ambulatory						Ambulatory		stage 4							stage 4	no	no		no			yes	43						43
Gnnir	58	female	Primary ed	Married	2	33					33	171							Ambulatory						Ambulatory		stage 4							stage 4	no	no		no			yes	43						43
Gnnir	58	female	Primary ed	Married	2	33					33	171							Ambulatory						Ambulatory		stage 4							stage 4	no	no		no			yes	43						43
Robe	58	female	Primary ed	Married	2	33					33	171							Ambulatory						Ambulatory		stage 4							stage 4	no	no		no			yes	43						43
Goba	15	female		Never marr	2	34					4	158							Working						working		stage 3							stage 3	no	no		no			yes	163						163
Robe	15	female		Never marr	2	34					4	158							Working						working		stage 3							stage 3	no	no		no			yes	163						163
Goba	35	female	illiterate	Divorced	41	34	46	45	46	45	46	163							Working	Working	working	Working		working	working		stage 3	stage 3	stage 3	stage 3	stage 3			stage 3	no	no		no			yes	197		332	123	855	676	855
Goba	35	female	illiterate	Divorced	41	34	46	45	46	45	46	163							Working	Working	working	Working		working	working		stage 3	stage 3	stage 3	stage 3	stage 3			stage 3	no	no		no			yes	197		452	566		701	701
Goba	35	female	illiterate	Divorced	41	34	46	45	46	45	46	163							Working	Working	working	Working		working	working		stage 3	stage 3	stage 3	stage 3	stage 3			stage 3	no	no		no			yes	197			325	499	588	588
Goba	35	female	illiterate	Divorced	41	34	46	45	46	45	46	163							Working	Working	working	Working		working	working		stage 3	stage 3	stage 3	stage 3	stage 3			stage 3	no	no		no			yes	197		458	698	784	622	784
Goba	35	female	illiterate	Divorced	41	34	46	45	46	45	46	163							Working	Working	working	Working		working	working		stage 3	stage 3	stage 3	stage 3	stage 3			stage 3	no	no		no			yes	197			654	521	423	654
Goba	35	female	illiterate	Divorced	41	34	46	45	46	45	46	163							Working	Working	working	Working		working	working		stage 3	stage 3	stage 3	stage 3	stage 3			stage 3	no	no		no			yes	197		158	522	321	489	522
Gnnir	35	female	illiterate	Divorced	41	34	46	45	46	45	46	163							Working	Working	working	Working		working	working		stage 3	stage 3	stage 3	stage 3	stage 3			stage 3	no	no		no			yes	197		332	123	855	676	855
Gnnir	35	female	illiterate	Divorced	41	34	46	45	46	45	46	163							Working	Working	working	Working		working	working		stage 3	stage 3	stage 3	stage 3	stage 3			stage 3	no	no		no			yes	197		587	622		688	688
Goba	35	female	illiterate	Divorced	38	34	46	45	46	45	46	162							Working	Working	working	Working		working	working		stage 3	stage 3	stage 3	stage 3	stage 3			stage 3	no	no		no			yes	197		212	158	369	487	487
Goba	43	female	Primary ed	Married	2	34					34	154							Ambulatory						Ambulatory		stage 2							stage 2	no	no		no			yes	124						124
Goba	43	female	Primary ed	Married	2	34					34	154							Ambulatory						Ambulatory		stage 2							stage 2	no	no		no			yes	124						124
Gnnir	43	female	Primary ed	Married	2	34					34	154							Ambulatory						Ambulatory		stage 2							stage 2	no	no		no			yes	124						124
Robe	43	female	Primary ed	Married	2	34					34	154							Ambulatory						Ambulatory		stage 2							stage 2	no	no		no			yes	124						124
Goba	45	female	illiterate	Divorced	1	34					34	164							Working						working		stage 4							stage 4	yes	no		no			yes	77						77
Goba	45	female	illiterate	Divorced	1	34					34	164							Working						working		stage 4							stage 4	yes	no		no			yes	77						77
Goba	45	female	illiterate	Divorced	1	34					34	164							Working						working		stage 4							stage 4	yes	no		no			yes	77						77
Goba	45	female	illiterate	Divorced	1	34					34	164							Working						working		stage 4							stage 4	yes	no		no			yes	77						77
Goba	45	female	illiterate	Divorced	1	34					34	164							Working						working		stage 4							stage 4	yes	no		no			yes	77						77
Gnnir	45	female	illiterate	Divorced	1	34					34	164							Working						working		stage 4							stage 4	yes	no		no			yes	77						77
Gnnir	45	female	illiterate	Divorced	1	34					34	164							Working						working		stage 4							stage 4	yes	no		no			yes	77						77
Gnnir	45	female	illiterate	Divorced	1	34					34	164							Working						working		stage 4							stage 4	yes	no		no			yes	77						77
Goba	60	female	illiterate	Widowed	70	34	40	38	36	37	38	150							Working	Working	working	Working		working	working		stage 4	stage 4	stage 4	stage 4	stage 1			stage 1	no	no		yes			yes	263		271	291	290		291
Goba	60	female	illiterate	Widowed	70	34	40	38	36	37	38	150							Working	Working	working	Working		working	working		stage 4	stage 4	stage 4	stage 4	stage 1			stage 1	no	no		yes			yes	263		332		458		458
Gnnir	60	female	illiterate	Widowed	70	34	40	38	36	37	38	150							Working	Working	working	Working		working	working		stage 4	stage 4	stage 4	stage 4	stage 1			stage 1	no	no		yes			yes	263		271	291	290		291
Delomena	60	female	illiterate	Widowed	70	34	40	38	36	37	38	150							Working	Working	working	Working		working	working		stage 4	stage 4	stage 4	stage 4	stage 1			stage 1	no	no		yes			yes	263		271	291	290		291
Goba	21	female	illiterate	Divorced	27	35	35	44	45	45	45	168							Ambulatory	Ambulatory	working	Working		working	working		stage 3	stage 3	stage 1	stage 3	stage 3			stage 3	yes	no		no			yes	48			256			256
Goba	25	female	illiterate	Divorced	27	35	35	44	45	45	45	168							Ambulatory	Ambulatory	working	Working		working	working		stage 3	stage 3	stage 1	stage 3	stage 3			stage 3	yes	no		no			yes	28			186			186
Goba	25	female	illiterate	Divorced	27	35	35	44	45	45	45	168							Ambulatory	Ambulatory	working	Working		working	working		stage 3	stage 3	stage 1	stage 3	stage 3			stage 3	yes	no		no			yes	28			199			199
Goba	25	female	illiterate	Divorced	27	35	35	44	45	45	45	168							Ambulatory	Ambulatory	working	Working		working	working		stage 3	stage 3	stage 1	stage 3	stage 3			stage 3	yes	no		no			yes	28			201			201
Goba	25	female	illiterate	Divorced	27	35	35	44	45	45	45	168							Ambulatory	Ambulatory	working	Working		working	working		stage 3	stage 3	stage 1	stage 3	stage 3			stage 3	yes	no		no			yes	28			195			195
Gnnir	25	female	illiterate	Divorced	27	35	35	44	45	45	45	168							Ambulatory	Ambulatory	working	Working		working	working		stage 3	stage 3	stage 1	stage 3	stage 3			stage 3	yes	no		no			yes	28			186			186
Robe	25	female	illiterate	Divorced	27	35	35	44	45	45	45	168							Ambulatory	Ambulatory	working	Working		working	working		stage 3	stage 3	stage 1	stage 3	stage 3			stage 3	yes	no		no			yes	28			186			186
Goba	25	female	Primary ed	Widowed	2	35					35	167							Working						working		stage 3							stage 3	no	no		no			yes	202						202
Robe	25	female	Primary ed	Widowed	2	35					35	167							Working						working		stage 3							stage 3	no	no		no			yes	202						202
Goba	30	female	illiterate	Widowed	1	35					35	169							Working						working		stage 2							stage 2	no	no		no			yes	117						117
Robe	30	female	illiterate	Widowed	1	35					35	169							Working						working		stage 2							stage 2	no	no		no			yes	117						117
Robe	30	female	illiterate	Widowed	1	35					35	169							Working						working		stage 2							stage 2	no	no		no			yes	117						117
Goba	30	female	illiterate	Married	35	35			37	36	38	167							Ambulatory			Working		working	working		stage 2			stage 1	stage 1			stage 1	no	no		no			yes	90			348			348
Goba	30	female	illiterate	Married	35	35			37	36	38	167							Ambulatory			Working		working	working		stage 2			stage 1	stage 1			stage 1	no	no		no			yes	90			458			458
Robe	30	female	illiterate	Married	35	35			37	36	38	167							Ambulatory			Working		working	working		stage 2			stage 1	stage 1			stage 1	no	no		no			yes	90			348			348
Goba	32	female	College an	Married	4	35					35	167							Ambulatory						Ambulatory		stage 1							stage 1	yes	no		no			yes	8						8
Gnnir	32	female	College an	Married	4	35					35	167							Ambulatory						Ambulatory		stage 1							stage 1	yes	no		no			yes	8						8
Goba	32	male	high schoo	Never marr	83	35	42	43	44	43	44	167							Bedridden	Working	working	Working		working	working		stage 3	stage 3	stage 3	stage 3	stage 3			stage 1	no	no		no			yes		584	685	787	720	979	979
Goba	32	male	high schoo	Never marr	83	35	42	43	44	43	44	167							Bedridden	Working	working	Working		working	working		stage 3	stage 3	stage 3	stage 3	stage 3			stage 1	no	no		no			yes		584	698	852	865		865
Goba	32	male	high schoo	Never marr	83	35	42	43	44	43	44	167							Bedridden	Working	working	Working		working	working		stage 3	stage 3	stage 3	stage 3	stage 3			stage 1	no	no		no			yes		584	685	787	720	979	979
Robe	32	male	high schoo	Never marr	83	35	42	43	44	43	44	167							Bedridden	Working	working	Working		working	working		stage 3	stage 3	stage 3	stage 3	stage 3			stage 1	no	no		no			yes		584	685	787	720	979	979
Robe	32	male	high schoo	Divorced	17	35	43	47			50	152							Working	Working	working				working		stage 3	stage 3	stage 1					stage 1	no	no		no			yes	103		309				309
Robe	34	female	high schoo	Divorced	53	35	35				51	164							Working	Working					working		stage 3	stage 3						stage 3	no	no		no			no	101						101
Robe	41	female	illiterate	Divorced	43	35	46	46	46	48	45	159							Working	Working	working	Working		working	working		stage 3	stage 3	stage 3	stage 3	stage 1			stage 3	no	no		no			yes	83	135			652	606	652
Robe	18	female		Never marr	45	36	36	36	35	35	42	168							Working	Working	working	Working		working	working		stage 1	stage 1	stage 1	stage 1	stage 1			stage 1	no	no		no			yes	139			449	656	761	761
Goba	21	female	illiterate	Married	17	36	41	39			39	172							Working	Working	working			working	working		stage 3	stage 3	stage 3		stage 3			stage 3	yes	no		no			yes	56		9				56
Gnnir	21	female	illiterate	Married	17	36	41	39			39	172							Working	Working	working			working	working		stage 3	stage 3	stage 3		stage 3			stage 3	yes	no		no			yes	56		9				56
Goba	22	female	illiterate	Widowed	90	36	46	49	48	47	44	163							Bedridden	Working	working	Working		working	working		stage 3	stage 3	stage 3	stage 3	stage 3			stage 1	yes	no		no			yes	11	348		334			334
Gnnir	22	female	illiterate	Widowed	90	36	46	49	48	47	44	163							Bedridden	Working	working	Working		working	working		stage 3	stage 3	stage 3	stage 3	stage 3			stage 1	yes	no		no			yes	11	348		334			334
Goba	25	female	illiterate	Married	12	36	39	39			39	159							Working	Working	working				working		stage 3	stage 3	stage 3					stage 3	yes	no		no			yes	170						170
Gnnir	25	female	illiterate	Married	12	36	39	39			39	159							Working	Working	working				working		stage 3	stage 3	stage 3					stage 3	yes	no		no			yes	170						170
Goba	25	female	illiterate	Married	60	36	40	39	38	39	42	156							Working	Working	working	Working		working	working		stage 3	stage 3	stage 3	stage 3	stage 3			stage 1	no	no		no			yes	233			547	699		699
Goba	25	female	illiterate	Married	68	36	40	39	38	39	42	154							Working	Working	working	Working		working	working		stage 3	stage 3	stage 3	stage 3	stage 3			stage 1	no	no		no			yes	233	375		456			456
Goba	25	female	illiterate	Married	68	36	40	39	38	39	42	154							Working	Working	working	Working		working	working		stage 3	stage 3	stage 3	stage 3	stage 3			stage 1	no	no		no			yes	233	398		522	654		654
Goba	25	female	illiterate	Married	68	36	40	39	38	39	42	154							Working	Working	working	Working		working	working		stage 3	stage 3	stage 3	stage 3	stage 3			stage 1	no	no		no			yes	233	368		472	466		472
Gnnir	25	female	illiterate	Married	68	36	40	39	38	39	42	154							Working	Working	working	Working		working	working		stage 3	stage 3	stage 3	stage 3	stage 3			stage 1	no	no		no			yes	233	368		472	466		472
Goba	28	female	College an	Married	92	36		45	47	47	46	174							Bedridden		Ambulatory	Ambulatory		working	working		stage 3		stage 3	stage 3	stage 3			stage 1	no	no		no			yes	29		195		458	374	458
Goba	28	female	College an	Married	92	36		45	47	47	46	174							Bedridden		Ambulatory	Ambulatory		working	working		stage 3		stage 3	stage 3	stage 3			stage 1	no	no		no			yes	29		181		290	374	374
Goba	28	female	College an	Married	92	36		45	47	47	46	174							Bedridden		Ambulatory	Ambulatory		working	working		stage 3		stage 3	stage 3	stage 3			stage 1	no	no		no			yes	29		144		295	389	389
Goba	28	female	College an	Married	92	36		45	47	47	46	174							Bedridden		Ambulatory	Ambulatory		working	working		stage 3		stage 3	stage 3	stage 3			stage 1	no	no		no			yes	29		178		356	456	456
Gnnir	28	female	College an	Married	92	36		45	47	47	46	174							Bedridden		Ambulatory	Ambulatory		working	working		stage 3		stage 3	stage 3	stage 3			stage 1	no	no		no			yes	29		181		290	374	374
Robe	28	female	College an	Married	92	36		45	47	47	46	174							Bedridden		Ambulatory	Ambulatory		working	working		stage 3		stage 3	stage 3	stage 3			stage 1	no	no		no			yes	29		181		290	374	374
Robe	28	female	College an	Married	92	36		45	47	47	46	174							Bedridden		Ambulatory	Ambulatory		working	working		stage 3		stage 3	stage 3	stage 3			stage 1	no	no		no			yes	29		181		290	374	374
Robe	28	female	College an	Married	92	36		45	47	47	46	174							Bedridden		Ambulatory	Ambulatory		working	working		stage 3		stage 3	stage 3	stage 3			stage 1	no	no		no			yes	29		181		290	374	374
Goba	29	female	Primary ed	Married	51	36	45	49	50	48	48	173							Ambulatory	Working	working	Working		working	working		stage 3	stage 3	stage 3	stage 3	stage 3			stage 3	yes	no		no			yes	36					345	345
Goba	30	female	Primary ed	Married	51	36	45	49	50	48	48	173							Ambulatory	Working	working	Working		working	working		stage 3	stage 3	stage 3	stage 3	stage 3			stage 3	yes	no		no			yes	36					335	335
Goba	30	female	Primary ed	Married	51	36	45	49	50	48	48	173							Ambulatory	Working	working	Working		working	working		stage 3	stage 3	stage 3	stage 3	stage 3			stage 3	yes	no		no			yes	36					369	369
Goba	30	female	Primary ed	Married	51	36	45	49	50	48	48	173							Ambulatory	Working	working	Working		working	working		stage 3	stage 3	stage 3	stage 3	stage 3			stage 3	yes	no		no			yes	36					335	335
Gnnir	30	female	Primary ed	Married	51	36	45	49	50	48	48	173							Ambulatory	Working	working	Working		working	working		stage 3	stage 3	stage 3	stage 3	stage 3			stage 3	yes	no		no			yes	36					335	335
Robe	30	female	Primary ed	Married	51	36	45	49	50	48	48	173							Ambulatory	Working	working	Working		working	working		stage 3	stage 3	stage 3	stage 3	stage 3			stage 3	yes	no		no			yes	36					335	335
Robe	30	female	Primary ed	Married	51	36	45	49	50	48	48	173							Ambulatory	Working	working	Working		working	working		stage 3	stage 3	stage 3	stage 3	stage 3			stage 3	yes	no		no			yes	36					335	335
Robe	30	female	Primary ed	Married	51	36	45	49	50	48	48	173							Ambulatory	Working	working	Working		working	working		stage 3	stage 3	stage 3	stage 3	stage 3			stage 3	yes	no		no			yes	36					335	335
Robe	50	female	illiterate	Divorced	52	36	45	44	43	45	40	161							Working	Working	working	Working		working	working		stage 3	stage 3	stage 3	stage 2	stage 2			stage 1	no	no		no			yes	106				488	509	509
Goba	50	female	illiterate	Married	60	36					40	157							Ambulatory						Ambulatory		stage 2							stage 2	no	no		no			yes	61						68
Goba	50	female	illiterate	Married	36	36					38	157							Ambulatory						working		stage 2							stage 2	no	no		no			yes	61					68	68
Robe	50	female	illiterate	Married	36	36					38	157							Ambulatory						working		stage 2							stage 2	no	no		no			yes	61					68	68
Robe	50	female	illiterate	Married	60	36					40	157							Ambulatory						Ambulatory		stage 2							stage 2	no	no		no			yes	61						68
Goba	59	female	College an	Married	92	36		45	47	47	46	174							Bedridden		Ambulatory	Ambulatory		working	working		stage 3		stage 3	stage 3	stage 3			stage 1	no	no		no			yes	29				356	374	374
Goba	17	female	Primary ed	Married	50	37	39	39	43	43	43	158							Working	Working	working	Working		working	working		stage 3	stage 3	stage 1	stage 1	stage 1			stage 1	no	no		no			yes	233			215			233
Goba	17	female	Primary ed	Married	50	37	39	39	43	43	43	158							Working	Working	working	Working		working	working		stage 3	stage 3	stage 1	stage 1	stage 1			stage 1	no	no		no			yes	233			258			258
Robe	17	female	Primary ed	Married	50	37	39	39	43	43	43	158							Working	Working	working	Working		working	working		stage 3	stage 3	stage 1	stage 1	stage 1			stage 1	no	no		no			yes	233			215			233
Goba	26	female	illiterate	Married	19	37	50	49	48		56	168							Working	Working	working	Working			working		stage 3	stage 3	stage 3	stage 3				stage 3	no	no		no			yes	52		353	444			444
Robe	26	female	illiterate	Married	19	37	50	49	48		56	168							Working	Working	working	Working			working		stage 3	stage 3	stage 3	stage 3				stage 3	no	no		no			yes	52		353	444			444
Goba	30	female	Primary ed	Married	93	37	40	40	41	41	44	170							Working	Working	working	Working		working	working		stage 3	stage 3	stage 3	stage 3	stage 3			stage 3	yes	no		no			yes	201	558		484			558
Gnnir	30	female	Primary ed	Married	93	37	40	40	41	41	44	170							Working	Working	working	Working		working	working		stage 3	stage 3	stage 3	stage 3	stage 3			stage 3	yes	no		no			yes	201	558		484			558
Goba	30	female	Primary ed	Married	93	37	40	40	41	41	44	163							Working	Working	working	Working		working	working		stage 3	stage 3	stage 3	stage 3	stage 3			stage 1	yes	no		no			yes	201	563			487		563
Goba	39	female	illiterate	Widowed	77	37	43	45	45	43	35	157							Working	Working	working	Working		working	working		stage 3	stage 3	stage 3	stage 3	stage 3			stage 3	no	no		no			yes	4		80			106	106
Robe	39	female	illiterate	Widowed	77	37	43	45	45	43	35	157							Working	Working	working	Working		working	working		stage 3	stage 3	stage 3	stage 3	stage 3			stage 3	no	no		no			yes	4		80			106	106
Goba	40	male	illiterate	Married	72	37	37	374	37	37	56	153							Bedridden	Bedrideen	Bedridden	Bedridden		Bedridden	Bed Ridden		stage 4	stage 4	stage 4	stage 4	stage 4			stage 4	no	no		no			no	95	466					466
Goba	40	male	illiterate	Married	72	37	37	374	37	37	56	153							Bedridden	Bedrideen	Bedridden	Bedridden		Bedridden	Bed Ridden		stage 4	stage 4	stage 4	stage 4	stage 4			stage 4	no	no		no			no	95	417					417
Goba	40	male	illiterate	Married	72	37	37	374	37	37	56	153							Bedridden	Bedrideen	Bedridden	Bedridden		Bedridden	Bed Ridden		stage 4	stage 4	stage 4	stage 4	stage 4			stage 4	no	no		no			no	95	312					312
Goba	40	male	illiterate	Married	72	37	37	374	37	37	56	153							Bedridden	Bedrideen	Bedridden	Bedridden		Bedridden	Bed Ridden		stage 4	stage 4	stage 4	stage 4	stage 4			stage 4	no	no		no			no	95	522					522
Goba	40	male	illiterate	Married	72	37	37	374	37	37	56	153							Bedridden	Bedrideen	Bedridden	Bedridden		Bedridden	Bed Ridden		stage 4	stage 4	stage 4	stage 4	stage 4			stage 4	no	no		no			no	95	652					652
Gnnir	40	male	illiterate	Married	72	37	37	374	37	37	56	153							Bedridden	Bedrideen	Bedridden	Bedridden		Bedridden	Bed Ridden		stage 4	stage 4	stage 4	stage 4	stage 4			stage 4	no	no		no			no	95	417					417
Robe	40	male	illiterate	Married	72	37	37	374	37	37	56	153							Bedridden	Bedrideen	Bedridden	Bedridden		Bedridden	Bed Ridden		stage 4	stage 4	stage 4	stage 4	stage 4			stage 4	no	no		no			no	95	417					417
Robe	40	male	illiterate	Married	72	37	37	374	37	37	56	153							Bedridden	Bedrideen	Bedridden	Bedridden		Bedridden	Bed Ridden		stage 4	stage 4	stage 4	stage 4	stage 4			stage 4	no	no		no			no	95	417					417
Goba	45	male	illiterate	Widowed	2	37					37	172							Working						working		stage 3							stage 3	no	no		no			yes	95						95
Goba	45	male	illiterate	Widowed	2	37					37	172							Working						working		stage 3							stage 3	no	no		no			yes	95						95
Gnnir	45	male	illiterate	Widowed	2	37					37	172							Working						working		stage 3							stage 3	no	no		no			yes	95						95
Robe	15	female	Primary ed	Never marr	34	38	44	48	50	50	50	173							Working	Working	working	Working		working	working		stage 4	stage 4	stage 4	stage 4	stage 4			stage 4	yes	no		no			yes	110		389		386		389
Robe	20	female	illiterate	Divorced	5	38					38	157							Working						working		stage 4							stage 4	no	no		no			no	30						30
Goba	23	female	illiterate	Widowed	53	38	41	40	59	38	40	163							Working	Working	working	Working		working	working		stage 2	stage 1	stage 1	stage 1	stage 1			stage 1	no	no		no			yes	112		356			399	399
Goba	23	female	Primary ed	Married	1	38					38	159							Bedridden						Bed Ridden		stage 3							stage 3	no	no		no			yes	47						47
Goba	23	female	Primary ed	Married	1	38					38	159							Bedridden						Bed Ridden		stage 3							stage 3	no	no		no			yes	47						47
Gnnir	23	female	Primary ed	Married	1	38					38	159							Bedridden						Bed Ridden		stage 3							stage 3	no	no		no			yes	47						47
Goba	23	female	Primary ed	Married	1	38					38	154							Bedridden						Bed Ridden		stage 3							stage 3	no	no		no			yes	47						47
Goba	25	female	illiterate	Married	7	38	39				39	158							Working	Working					working		stage 3	stage 3						stage 3	no	no		no			yes	170						170
Robe	27	female	Primary ed	Married	46	38	46	47	54	49	46	162							Working	Working	working	Working		working	working		stage 3	stage 3	stage 3	stage 3	stage 3			stage 1	no	no		no			yes	36				152		152
Goba	27	female	Primary ed	Married	4	38					45	159							Ambulatory						Ambulatory		stage 1							stage 1	no	no		no			yes
Goba	27	female	Primary ed	Married	4	38					45	159							Ambulatory						Ambulatory		stage 1							stage 1	no	no		no			yes
Gnnir	27	female	Primary ed	Married	4	38					45	159							Ambulatory						Ambulatory		stage 1							stage 1	no	no		no			yes
Goba	27	female	Primary ed	Married	4	38					45	157							Bedridden						Ambulatory		stage 1							stage 1	no	no		no			yes
Goba	28	female	illiterate	Divorced	10	38	46				46	154							Bedridden	Bedrideen					Bed Ridden		stage 3	stage 3						stage 3	no	no		no			yes	102						102
Goba	28	female	illiterate	Divorced	10	38	46				46	154							Bedridden	Bedrideen					Bed Ridden		stage 3	stage 3						stage 3	no	no		no			yes	102						102
Gnnir	28	female	illiterate	Divorced	10	38	46				46	154							Bedridden	Bedrideen					Bed Ridden		stage 3	stage 3						stage 3	no	no		no			yes	102						102
Goba	29	female	high schoo	Married	12	38	50	50			50	164							Working	Working	working				working		stage 3	stage 3	stage 3					stage 3	no	no		no			yes	64						64
Goba	29	female	high schoo	Married	12	38	50	50			50	164							Working	Working	working				working		stage 3	stage 3	stage 3					stage 3	no	no		no			yes	64						64
Goba	29	female	high schoo	Married	12	38	50	50			50	164							Working	Working	working				working		stage 3	stage 3	stage 3					stage 3	no	no		no			yes	64						64
Gnnir	29	female	high schoo	Married	12	38	50	50			50	164							Working	Working	working				working		stage 3	stage 3	stage 3					stage 3	no	no		no			yes	64						64
Goba	29	female	high schoo	Married	6	38	50				50	152							Working	Working					working		stage 3	stage 3						stage 3	no	no		no			yes	64						64
Goba	30	female	illiterate	Married	4	38					38	173							Working						working		stage 3							stage 3	no	no		no			yes
Goba	30	female	illiterate	Married	4	38					38	173							Working						working		stage 3							stage 3	no	no		no			yes
Goba	30	female	illiterate	Married	4	38					38	173							Working						working		stage 3							stage 3	no	no		no			yes
Goba	30	female	illiterate	Married	4	38					38	173							Working						working		stage 3							stage 3	no	no		no			yes
Gnnir	30	female	illiterate	Married	4	38					38	173							Working						working		stage 3							stage 3	no	no		no			yes
Gnnir	30	female	illiterate	Married	4	38					38	173							Working						working		stage 3							stage 3	no	no		no			yes
Robe	30	female	Primary ed	Married	3	38					38	165							Ambulatory						Ambulatory		stage 3							stage 3	no	no		no			yes	15						15
Goba	30	female	illiterate	Married	4	38					38	163							Working						working		stage 3							stage 3	no	no		no			yes
Goba	30	female	high schoo	Never marr	4	38					38	158							Ambulatory						Ambulatory		stage 3							stage 3	no	no		no			yes	314						314
Goba	30	female	high schoo	Never marr	4	38					38	158							Ambulatory						Ambulatory		stage 3							stage 3	no	no		no			yes	314						314
Robe	30	female	high schoo	Never marr	4	38					38	158							Ambulatory						Ambulatory		stage 3							stage 3	no	no		no			yes	314						314
Robe	30	female	high schoo	Never marr	4	38					38	158							Ambulatory						Ambulatory		stage 3							stage 3	no	no		no			yes	314						314
Goba	35	female	Primary ed	Married	97	38	49	53	51	50	48	171							Working	Working	working	Working		working	working		stage 4	stage 4	stage 4	stage 4	stage 4			stage 1	no	no		no			yes	258					854	854
Goba	37	female	illiterate	Married	18	38		38	55		55	164							Working		Ambulatory	Ambulatory			Ambulatory		stage 3		stage 3	stage 3				stage 3	no	no		no			yes	124						124
Goba	37	female	illiterate	Married	18	38		38	55		55	164							Working		Ambulatory	Ambulatory			Ambulatory		stage 3		stage 3	stage 3				stage 3	no	no		no			yes	124						124
Goba	37	female	illiterate	Married	18	38		38	55		55	164							Working		Ambulatory	Ambulatory			Ambulatory		stage 3		stage 3	stage 3				stage 3	no	no		no			yes	124						124
Goba	37	female	illiterate	Married	18	38		38	55		55	164							Working		Ambulatory	Ambulatory			Ambulatory		stage 3		stage 3	stage 3				stage 3	no	no		no			yes	124						124
Gnnir	37	female	illiterate	Married	18	38		38	55		55	164							Working		Ambulatory	Ambulatory			Ambulatory		stage 3		stage 3	stage 3				stage 3	no	no		no			yes	124						124
Robe	37	female	illiterate	Married	18	38		38	55		55	164							Working		Ambulatory	Ambulatory			Ambulatory		stage 3		stage 3	stage 3				stage 3	no	no		no			yes	124						124
Goba	17	female	Primary ed	Never marr	62	39					40	152							Bedridden						working		stage 1							stage 3	no	no		no			yes	294						294
Robe	17	female	Primary ed	Never marr	62	39					40	152							Bedridden						working		stage 1							stage 3	no	no		no			yes	294						294
Robe	17	female	Primary ed	Never marr	62	39					40	152							Bedridden						working		stage 1							stage 3	no	no		no			yes	294						294
Goba	18	female	high schoo	Married	35	39	39	39	56	58	60	168							Bedridden	Bedrideen	Bedridden	Bedridden		Bedridden	Bed Ridden		stage 4	stage 4	stage 4	stage 4	stage 4			stage 1	no	no		no			yes	79		306	467			467
Goba	18	female	high schoo	Married	35	39	39	39	56	58	60	168							Bedridden	Bedrideen	Bedridden	Bedridden		Bedridden	Bed Ridden		stage 4	stage 4	stage 4	stage 4	stage 4			stage 1	no	no		no			yes	79		306	467			467
Gnnir	18	female	high schoo	Married	35	39	39	39	56	58	60	168							Bedridden	Bedrideen	Bedridden	Bedridden		Bedridden	Bed Ridden		stage 4	stage 4	stage 4	stage 4	stage 4			stage 1	no	no		no			yes	79		306	467			467
Robe	18	female	high schoo	Married	35	39	39	39	56	58	60	168							Bedridden	Bedrideen	Bedridden	Bedridden		Bedridden	Bed Ridden		stage 4	stage 4	stage 4	stage 4	stage 4			stage 1	no	no		no			yes	79		306	467			467
Robe	18	female	high schoo	Divorced	58	39	43	45	43	47	47	158							Working	Working	working	Working		working	working		stage 3	stage 3	stage 3	stage 1	stage 1			stage 2	no	no		no			yes	428	428		562		626	626
Goba	23	female	illiterate	Married	38	39	41	46	46		46	168							Working	Working	working	Working			working		stage 3	stage 3	stage 3	stage 3				stage 2	no	no		no			yes	138		404				404
Goba	23	female	illiterate	Married	38	39	41	46	46		46	168							Working	Working	working	Working			working		stage 3	stage 3	stage 3	stage 3				stage 2	no	no		no			yes	138		505				505
Gnnir	23	female	illiterate	Married	38	39	41	46	46		46	168							Working	Working	working	Working			working		stage 3	stage 3	stage 3	stage 3				stage 2	no	no		no			yes	138		404				404
Gnnir	23	female	illiterate	Married	38	39	41	46	46		46	168							Working	Working	working	Working			working		stage 3	stage 3	stage 3	stage 3				stage 2	no	no		no			yes	138		566				566
Robe	23	female	illiterate	Married	38	39	41	46	46		46	168							Working	Working	working	Working			working		stage 3	stage 3	stage 3	stage 3				stage 2	no	no		no			yes	138		404				404
Goba	23	female	illiterate	Widowed	54	39	41	40	38	38	40	145							Working	Working	working	Working		working	working		stage 2	stage 2	stage 1	stage 1	stage 1			stage 1	no	no		no			yes	112		217			80	217
Goba	23	female	illiterate	Widowed	54	39	41	40	38	38	40	145							Working	Working	working	Working		working	working		stage 2	stage 2	stage 1	stage 1	stage 1			stage 1	no	no		no			yes	112		200			766	766
Gnnir	23	female	illiterate	Widowed	54	39	41	40	38	38	40	145							Working	Working	working	Working		working	working		stage 2	stage 2	stage 1	stage 1	stage 1			stage 1	no	no		no			yes	112		217			80	217
Goba	24	female	College an	Never marr	26	39	45	48	49	48	50	174							Working	Working	working	Working		working	working		stage 3	stage 3	stage 1	stage 1	stage 1			stage 1	yes	no		no			yes	15			302			302
Goba	24	female	College an	Never marr	28	39	45	48	50	48	53	156							Working	Working	working	Working		working	working		stage 3	stage 3	stage 2	stage 1	stage 1			stage 1	yes	no		no			yes	15			458			458
Goba	24	female	College an	Never marr	28	39	45	48	50	48	53	156							Working	Working	working	Working		working	working		stage 3	stage 3	stage 2	stage 1	stage 1			stage 1	yes	no		no			yes	15			296			296
Gnnir	24	female	College an	Never marr	28	39	45	48	50	48	53	156							Working	Working	working	Working		working	working		stage 3	stage 3	stage 2	stage 1	stage 1			stage 1	yes	no		no			yes	15			302			302
Goba	28	female	Primary ed	Widowed	12	39	44	53			53	165							Ambulatory	Ambulatory	Ambulatory				Ambulatory		stage 3	stage 3	stage 3					stage 3	no	no		no			yes	29	412					412
Goba	28	female	Primary ed	Widowed	12	39	44	53			53	165							Ambulatory	Ambulatory	Ambulatory				Ambulatory		stage 3	stage 3	stage 3					stage 3	no	no		no			yes	29	196					196
Gnnir	28	female	Primary ed	Widowed	12	39	44	53			53	165							Ambulatory	Ambulatory	Ambulatory				Ambulatory		stage 3	stage 3	stage 3					stage 3	no	no		no			yes	29	181					181
Goba	30	female	Primary ed	Married	4	39					54	168							Working						working		stage 2							stage 2	no	no		no			yes	164						164
Goba	30	female	Primary ed	Married	4	39					54	168							Working						working		stage 2							stage 2	no	no		no			yes	164						164
Gnnir	30	female	Primary ed	Married	4	39					54	168							Working						working		stage 2							stage 2	no	no		no			yes	164						164
Goba	34	female	Primary ed	Married	82	39	59	59	59	57	52	164							Ambulatory	Ambulatory	working	Working		working	working		stage 3	stage 3	stage 3	stage 3	stage 3			stage 3	yes	no		no			yes	181	228		242	381		381
Robe	34	female	Primary ed	Married	82	39	59	59	59	57	52	164							Ambulatory	Ambulatory	working	Working		working	working		stage 3	stage 3	stage 3	stage 3	stage 3			stage 3	yes	no		no			yes	181	228		242	381		381
Goba	40	female	illiterate	Widowed	40	39	44	46	50	46	46	167							Ambulatory	Working	working	Working		working	working		stage 3	stage 3	stage 1	stage 1	stage 1			stage 1	yes	no		no			yes	81		178	205	392	319	392
Gnnir	40	female	illiterate	Widowed	40	39	44	46	50	46	46	167							Ambulatory	Working	working	Working		working	working		stage 3	stage 3	stage 1	stage 1	stage 1			stage 1	yes	no		no			yes	81		178	205	392	319	392
Delomena	40	female	illiterate	Widowed	40	39	44	46	50	46	46	167							Ambulatory	Working	working	Working		working	working		stage 3	stage 3	stage 1	stage 1	stage 1			stage 1	yes	no		no			yes	81		178	205	392	319	392
Goba	42	male	illiterate	Married	4	39					39	165							Working						working		stage 3							stage 3	yes	no		no			yes	27						27
Goba	42	male	illiterate	Married	4	39					39	165							Working						working		stage 3							stage 3	yes	no		no			yes	27						27
Gnnir	42	male	illiterate	Married	4	39					39	165							Working						working		stage 3							stage 3	yes	no		no			yes	27						27
Robe	42	female	illiterate	Married	10	39	45				46	154							Working	Working					working		stage 3	stage 3						stage 3	no	no		no			yes	53						53
Goba	42	male	illiterate	Married	4	39					39	154							Working						working		stage 3							stage 3	yes	no		no			yes	27						27
Goba	45	female	Primary ed	Married	108	39	43	47	43	41	45	169							Ambulatory	Working	working	Working		working	working		stage 2	stage 2	stage 2	stage 2	stage 2			stage 1	no	yes		no			yes	55	85		234			234
Goba	45	female	Primary ed	Married	108	39	43	47	43	41	45	169							Ambulatory	Working	working	Working		working	working		stage 2	stage 2	stage 2	stage 2	stage 2			stage 1	no	yes		no			yes	55	99		101			101
Goba	45	female	Primary ed	Married	106	39	43	47	43	41	45	169							Ambulatory	Working	working	Working		working	working		stage 2	stage 2	stage 2	stage 2	stage 2			stage 1	no	no		no			yes	55	122		234	303	140	303
Goba	45	female	Primary ed	Married	108	39	43	47	43	41	45	169							Ambulatory	Working	working	Working		working	working		stage 2	stage 2	stage 2	stage 2	stage 2			stage 1	no	yes		no			yes	55	85		234			234
Goba	45	female	Primary ed	Married	108	39	43	47	43	41	45	169							Ambulatory	Working	working	Working		working	working		stage 2	stage 2	stage 2	stage 2	stage 2			stage 1	no	yes		no			yes	55	92		256			256
Gnnir	45	female	Primary ed	Married	108	39	43	47	43	41	45	169							Ambulatory	Working	working	Working		working	working		stage 2	stage 2	stage 2	stage 2	stage 2			stage 1	no	yes		no			yes	55	85		234			234
Gnnir	45	female	Primary ed	Married	108	39	43	47	43	41	45	169							Ambulatory	Working	working	Working		working	working		stage 2	stage 2	stage 2	stage 2	stage 2			stage 1	no	yes		no			yes	55	89		256			256
Goba	55	female	illiterate	Married	2	39					39	175							Ambulatory						Ambulatory		stage 3							stage 3	no	no		no			yes	91
Goba	55	female	illiterate	Married	2	39					39	175							Ambulatory						Ambulatory		stage 3							stage 3	no	no		no			yes	91
Gnnir	55	female	illiterate	Married	2	39					39	175							Ambulatory						Ambulatory		stage 3							stage 3	no	no		no			yes	91
Robe	55	female	illiterate	Married	2	39					39	175							Ambulatory						Ambulatory		stage 3							stage 3	no	no		no			yes	91
Robe	18	female	illiterate	Married	97	40	51	51	50	49	47	167							Working	Working	working	Working		working	working		stage 3	stage 3	stage 3	stage 3	stage 3			stage 1	no	no		no			yes		237	385				385
Goba	19	female	high schoo	Divorced	1	40					40	169							Bedridden						Bed Ridden		stage 3							stage 3	no	no		no			yes
Goba	19	female	high schoo	Divorced	1	40					40	169							Bedridden						Bed Ridden		stage 3							stage 3	no	no		no			yes
Gnnir	19	female	high schoo	Divorced	1	40					40	169							Bedridden						Bed Ridden		stage 3							stage 3	no	no		no			yes	341						341
Goba	20	female	illiterate	Married	12	40	40	36			36	173							Working	Working	working				working		stage 3	stage 3	stage 3					stage 3	no	no		no			yes	46						46
Robe	20	female	illiterate	Married	12	40	40	36			36	173							Working	Working	working				working		stage 3	stage 3	stage 3					stage 3	no	no		no			yes	46						46
Robe	24	female	Primary ed	Married	53	40					54	167							Ambulatory						working		stage 3							stage 1	no	no		no			no	193					566	566
Goba	25	female	College an	Widowed	23	40	43	42	44		44	169							Working	Working	working	Working			working		stage 2	stage 2	stage 2	stage 2				stage 2	no	no		no			yes	93	192	356				356
Goba	25	female	College an	Widowed	23	40	43	42	44		44	169							Working	Working	working	Working			working		stage 2	stage 2	stage 2	stage 2				stage 2	no	no		no			yes	93	188	355				355
Goba	25	female	College an	Widowed	23	40	43	42	44		44	169							Working	Working	working	Working			working		stage 2	stage 2	stage 2	stage 2				stage 2	no	no		no			yes	93	187	254				254
Gnnir	25	female	College an	Widowed	23	40	43	42	44		44	169							Working	Working	working	Working			working		stage 2	stage 2	stage 2	stage 2				stage 2	no	no		no			yes	93	192	276				276
Goba	25	female	Primary ed	Divorced	29	40			40	42	45	159							Bedridden			Working		working	working		stage 3			stage 3	stage 3			stage 1	no	no		no			yes	139
Goba	25	female	Primary ed	Divorced	29	40			40	42	45	159							Bedridden			Working		working	working		stage 3			stage 3	stage 3			stage 1	no	no		no			yes	139
Goba	25	female	Primary ed	Divorced	29	40			40	42	45	159							Bedridden			Working		working	working		stage 3			stage 3	stage 3			stage 1	no	no		no			yes	139						139
Gnnir	25	female	Primary ed	Divorced	29	40			40	42	45	159							Bedridden			Working		working	working		stage 3			stage 3	stage 3			stage 1	no	no		no			yes	139
Gnnir	25	female	Primary ed	Divorced	29	40			40	42	45	159							Bedridden			Working		working	working		stage 3			stage 3	stage 3			stage 1	no	no		no			yes	139
Goba	25	female	illiterate	Divorced	47	40	47	53	52	52	48	156							Working	Ambulatory	Ambulatory	Ambulatory		Ambulatory	working		stage 3	stage 3	stage 3	stage 3	stage 3			stage 1	no	no		no			yes	60					124	124
Goba	25	female	illiterate	Divorced	47	40	47	53	52	52	48	156							Working	Ambulatory	Ambulatory	Ambulatory		Ambulatory	working		stage 3	stage 3	stage 3	stage 3	stage 3			stage 1	no	no		no			yes	60					187	187
Robe	25	female	illiterate	Divorced	47	40	47	53	52	52	48	156							Working	Ambulatory	Ambulatory	Ambulatory		Ambulatory	working		stage 3	stage 3	stage 3	stage 3	stage 3			stage 1	no	no		no			yes	60					124	124
Goba	26	female	illiterate	Married	5	40					43	168							Working						working		stage 1							stage 1	no	no		no			yes	156						156
Gnnir	26	female	illiterate	Married	5	40					43	168							Working						working		stage 1							stage 1	no	no		no			yes	240						240
Robe	26	female	illiterate	Married	5	40					43	168							Working						working		stage 1							stage 1	no	no		no			yes	240						240
Goba	29	female	Primary ed	Never marr	4	40					40	166							Working						working		stage 3							stage 3	yes	no		no			yes	43						43
Gnnir	29	female	Primary ed	Never marr	4	40					40	166							Working						working		stage 3							stage 3	yes	no		no			yes	43						43
Delomena	29	female	Primary ed	Never marr	4	40					40	166							Working						working		stage 3							stage 3	yes	no		no			yes	43						43
Robe	30	female	illiterate	Divorced	3	40					35	162							Working						working		stage 3							stage 3	no	no		no			yes	152						152
Goba	30	female	Primary ed	Married	4	40					44	159							Working						working		stage 2							stage 2	no	no		no			yes	205						205
Robe	30	female	illiterate	Married	1	40					36	159							Working						working		stage 3							stage 3	no	no		no			yes	337						337
Goba	30	female	College an	Married	30	40	47	49	49	49	49	157							Working	Working	working	Working		working	working		stage 3	stage 3	stage 2	stage 1	stage 1			stage 1	no	no		no			yes	70	176			196		196
Goba	30	female	College an	Married	30	40	47	49	49	49	49	157							Working	Working	working	Working		working	working		stage 3	stage 3	stage 2	stage 1	stage 1			stage 1	no	no		no			yes	70	165					165
Gnnir	30	female	College an	Married	30	40	47	49	49	49	49	157							Working	Working	working	Working		working	working		stage 3	stage 3	stage 2	stage 1	stage 1			stage 1	no	no		no			yes	70	176			196		196
Robe	30	female	College an	Married	30	40	47	49	49	49	49	157							Working	Working	working	Working		working	working		stage 3	stage 3	stage 2	stage 1	stage 1			stage 1	no	no		no			yes	70	176			196		196
Goba	30	female	read and w	Married	4	40					40	156							Working						working		stage 2							stage 2	no	no		no			yes	205						205
Goba	30	female	read and w	Married	4	40					40	156							Working						working		stage 2							stage 2	no	no		no			yes	205						205
Gnnir	30	female	read and w	Married	4	40					40	156							Working						working		stage 2							stage 2	no	no		no			yes	205						205
Goba	30	female	Primary ed	Married	30	40	46	45	38	38	38	154							Working	Working	working	Working		working	working		stage 3	stage 3	stage 3	stage 3	stage 3			stage 3	no	no		no			yes	251	348	183				348
Goba	30	female	Primary ed	Married	30	40	46	45	38	38	38	154							Working	Working	working	Working		working	working		stage 3	stage 3	stage 3	stage 3	stage 3			stage 3	no	no		no			yes	251	356	197				356
Goba	30	female	Primary ed	Married	30	40	46	45	38	38	38	154							Working	Working	working	Working		working	working		stage 3	stage 3	stage 3	stage 3	stage 3			stage 3	no	no		no			yes	251		256				256
Robe	30	female	Primary ed	Married	30	40	46	45	38	38	38	154							Working	Working	working	Working		working	working		stage 3	stage 3	stage 3	stage 3	stage 3			stage 3	no	no		no			yes	251	348	183				348
Goba	32	female	illiterate	Married	60	40	45	43	42	42	41	176							Working	Working	working	Working		working	working		stage 3	stage 3	stage 3	stage 3	stage 3			stage 3	no	no		no			yes	193				653		653
Robe	32	female	illiterate	Married	60	40	45	43	42	42	41	176							Working	Working	working	Working		working	working		stage 3	stage 3	stage 3	stage 3	stage 3			stage 3	no	no		no			yes	193				653		653
Robe	32	male	Primary ed	Married	4	40					46	167							Bedridden						Bed Ridden		stage 4							stage 4	no	no		yes			yes	1						1
Goba	32	female	illiterate		4	40					40	167							Working						working		stage 3							stage 3	no	no		no			yes	82						82
Goba	32	female	illiterate		4	40					40	167							Working						working		stage 3							stage 3	no	no		no			yes	82						82
Goba	32	female	illiterate		4	40					40	167							Working						working		stage 3							stage 3	no	no		no			yes	82						82
Robe	32	female	illiterate		4	40					40	167							Working						working		stage 3							stage 3	no	no		no			yes	82						82
Goba	35	female	high schoo	Married	21	40	40	40	41		40	167							Working	Working	working	Working			working		stage 3	stage 3	stage 1	stage 1				stage 1	no	no		no			yes	710	652					710
Goba	35	female	illiterate	Never marr	12	40	40	60			60	162							Bedridden	Bedrideen	Bedridden				Bed Ridden		stage 4	stage 1	stage 1					stage 1	no	no		no			yes	143
Goba	35	female	illiterate	Never marr	12	40	40	60			60	162							Bedridden	Bedrideen	Bedridden				Bed Ridden		stage 4	stage 1	stage 1					stage 1	no	no		no			yes	143
Gnnir	35	female	illiterate	Never marr	12	40	40	60			60	162							Bedridden	Bedrideen	Bedridden				Bed Ridden		stage 4	stage 1	stage 1					stage 1	no	no		no			yes	143
Robe	35	female	illiterate	Never marr	12	40	40	60			60	162							Bedridden	Bedrideen	Bedridden				Bed Ridden		stage 4	stage 1	stage 1					stage 1	no	no		no			yes	143
Goba	35	female	Primary ed	Married	98	40	49	53	51	50	47	158							Working	Working	working	Working		working	working		stage 4	stage 4	stage 4	stage 4	stage 4			stage 1	no	no		no			yes	258			754		731	754
Goba	35	female	Primary ed	Married	98	40	49	53	51	50	47	158							Working	Working	working	Working		working	working		stage 4	stage 4	stage 4	stage 4	stage 4			stage 1	no	no		no			yes	258			741		985	985
Gnnir	35	female	Primary ed	Married	98	40	49	53	51	50	47	158							Working	Working	working	Working		working	working		stage 4	stage 4	stage 4	stage 4	stage 4			stage 1	no	no		no			yes	258			754		731	754
Robe	36	female	Primary ed	Widowed	101	40	46	49	46	46	50	172							Working	Working	working	Working		working	working		stage 3	stage 3	stage 3	stage 3	stage 3			stage 1	no	no		no			yes	185		281	303		355	355
Goba	40	female	Primary ed	Divorced	2	40					45	167							Ambulatory						Ambulatory		stage 3							stage 3	no	no		no			yes	70						70
Robe	40	female	Primary ed	Divorced	2	40					45	167							Ambulatory						Ambulatory		stage 3							stage 3	no	no		no			yes	70						70
Goba	40	female	high schoo	Married	2	40					47	158							Working						working		stage 3							stage 3	yes	no		no			yes	75						75
Goba	40	female	high schoo	Married	2	40					47	158							Working						working		stage 3							stage 3	yes	no		no			yes	75						75
Goba	40	female	high schoo	Married	2	40					47	158							Working						working		stage 3							stage 3	yes	no		no			yes	75						75
Gnnir	40	female	high schoo	Married	2	40					47	158							Working						working		stage 3							stage 3	yes	no		no			yes	75						75
Goba	40	female	high schoo	Married	28	40		40	56	50	28	158							Working		working	Working		working	working		stage 3		stage 3	stage 3	stage 3			stage 3	yes	no		no			yes	75			315			315
Gnnir	40	female	high schoo	Married	28	40		40	56	50	28	158							Working		working	Working		working	working		stage 3		stage 3	stage 3	stage 3			stage 3	yes	no		no			yes	75			315			315
Goba	42	female	high schoo	Married	21	40	40	40	41		40	167							Working	Working	working	Working			working		stage 3	stage 3	stage 1	stage 1				stage 1	no	no		no			yes	672	744					744
Goba	42	female	high schoo	Married	21	40	40	40	41		40	167							Working	Working	working	Working			working		stage 3	stage 3	stage 1	stage 1				stage 1	no	no		no			yes	672	456					672
Goba	42	female	high schoo	Married	21	40	40	40	41		40	167							Working	Working	working	Working			working		stage 3	stage 3	stage 1	stage 1				stage 1	no	no		no			yes	672	701					701
Goba	42	female	high schoo	Married	21	40	40	40	41		40	167							Working	Working	working	Working			working		stage 3	stage 3	stage 1	stage 1				stage 1	no	no		no			yes	672	699					699
Robe	42	female	high schoo	Married	21	40	40	40	41		40	167							Working	Working	working	Working			working		stage 3	stage 3	stage 1	stage 1				stage 1	no	no		no			yes	672	744					744
Goba	45	female	Primary ed	Widowed	57	40	41	40	38		41	165							Working	Working	working	Working		working	working		stage 3	stage 3	stage 3	stage 3	stage 3			stage 3	no	no		no			yes	313	495	253	643	660		660
Goba	45	female	Primary ed	Widowed	57	40	41	40	38		41	165							Working	Working	working	Working		working	working		stage 3	stage 3	stage 3	stage 3	stage 3			stage 3	no	no		no			yes	313		312	711			711
Goba	45	female	Primary ed	Widowed	57	40	41	40	38		41	165							Working	Working	working	Working		working	working		stage 3	stage 3	stage 3	stage 3	stage 3			stage 3	no	no		no			yes	313	522		344			522
Gnnir	45	female	Primary ed	Widowed	57	40	41	40	38		41	165							Working	Working	working	Working		working	working		stage 3	stage 3	stage 3	stage 3	stage 3			stage 3	no	no		no			yes	313	495	253	643	660		660
Gnnir	45	female	Primary ed	Widowed	57	40	41	40	38		41	165							Working	Working	working	Working		working	working		stage 3	stage 3	stage 3	stage 3	stage 3			stage 3	no	no		no			yes	313	569	322	701			701
Goba	48	male	Primary ed	Married	10	40	40				40	168							Ambulatory	Bedrideen					Bed Ridden		stage 4	stage 4						stage 4	yes	no		no			yes	50	215					215
Goba	48	male	Primary ed	Married	10	40	40				40	168							Ambulatory	Bedrideen					Bed Ridden		stage 4	stage 4						stage 4	yes	no		no			yes	50	258					258
Gnnir	48	male	Primary ed	Married	10	40	40				40	168							Ambulatory	Bedrideen					Bed Ridden		stage 4	stage 4						stage 4	yes	no		no			yes	50	215					215
Goba	50	female	illiterate	Widowed	1	40					40	163							Ambulatory						Ambulatory		stage 1							stage 1	no	no		no			yes	30						30
Gnnir	50	female	illiterate	Widowed	1	40					40	163							Ambulatory						Ambulatory		stage 1							stage 1	no	no		no			yes	30						30
Robe	50	female	illiterate	Divorced	102	40			43	46	41	158							Working			Working		working	working		stage 4			stage 4	stage 4			stage 2	no	no		no			yes	135	274			413		413
Robe	54	female	illiterate	Never marr	31	40	44	48	45	43	41	159							Ambulatory	Ambulatory	working	Working		working	working		stage 3	stage 3	stage 3	stage 3	stage 3			stage 3	no	no		no			yes	174		364		243		364
Goba	69	female	illiterate	Married	3	40					40	163							Working						working		stage 3							stage 3	no	no		no			no	135						135
Goba	69	female	illiterate	Married	3	40					40	163							Working						working		stage 3							stage 3	no	no		no			no	135						135
Goba	69	female	illiterate	Married	3	40					40	163							Working						working		stage 3							stage 3	no	no		no			no	135						135
Goba	69	female	illiterate	Married	3	40					40	163							Working						working		stage 3							stage 3	no	no		no			no	135						135
Goba	69	female	illiterate	Married	3	40					40	163							Working						working		stage 3							stage 3	no	no		no			no	135						135
Robe	69	female	illiterate	Married	3	40					40	163							Working						working		stage 3							stage 3	no	no		no			no	135						135
Goba	17	female	illiterate	Married	37	41	42	44	38	42	38	154							Working	Working	working	Working		working	working		stage 3	stage 3	stage 1	stage 3	stage 3			stage 1	no	no		no			yes	60	200			193		200
Robe	17	female	illiterate	Married	37	41	42	44	38	42	38	154							Working	Working	working	Working		working	working		stage 3	stage 3	stage 1	stage 3	stage 3			stage 1	no	no		no			yes	60	200			193		200
Goba	21	female	College an	Married	80	41	45	49	53	55	52	155							Working	Working	working	Working		working	working		stage 3	stage 3	stage 3	stage 3	stage 3			stage 1	no	no		no			yes	218		622			587	622
Goba	21	female	College an	Married	80	41	45	49	53	55	52	155							Working	Working	working	Working		working	working		stage 3	stage 3	stage 3	stage 3	stage 3			stage 1	no	no		no			yes	218		544			658	658
Goba	21	female	College an	Married	80	41	45	49	53	55	52	155							Working	Working	working	Working		working	working		stage 3	stage 3	stage 3	stage 3	stage 3			stage 1	no	no		no			yes	218		622			587	622
Goba	21	female	College an	Married	80	41	45	49	53	55	52	155							Working	Working	working	Working		working	working		stage 3	stage 3	stage 3	stage 3	stage 3			stage 1	no	no		no			yes	218		478			702	702
Goba	21	female	College an	Married	80	41	45	49	53	55	52	155							Working	Working	working	Working		working	working		stage 3	stage 3	stage 3	stage 3	stage 3			stage 1	no	no		no			yes	218		622			587	622
Gnnir	21	female	College an	Married	80	41	45	49	53	55	52	155							Working	Working	working	Working		working	working		stage 3	stage 3	stage 3	stage 3	stage 3			stage 1	no	no		no			yes	218		622			587	622
Robe	21	female	College an	Married	80	41	45	49	53	55	52	155							Working	Working	working	Working		working	working		stage 3	stage 3	stage 3	stage 3	stage 3			stage 1	no	no		no			yes	218		622			587	622
Robe	21	female	College an	Married	80	41	45	49	53	55	52	155							Working	Working	working	Working		working	working		stage 3	stage 3	stage 3	stage 3	stage 3			stage 1	no	no		no			yes	218		622			587	622
Goba	22	female	high schoo	Married	36	41	44	45	45	44	45	169							Working	Working	working	Working		working	working		stage 3	stage 3	stage 2	stage 1	stage 3			stage 1	no	no		no			yes	104		302		330		330
Goba	22	female	high schoo	Married	36	41	44	45	45	44	45	169							Working	Working	working	Working		working	working		stage 3	stage 3	stage 2	stage 1	stage 3			stage 1	no	no		no			yes	98		458		330		458
Goba	22	female	high schoo	Married	36	41	44	45	45	44	45	169							Working	Working	working	Working		working	working		stage 3	stage 3	stage 2	stage 1	stage 3			stage 1	no	no		no			yes	104		405		412		412
Goba	22	female	high schoo	Married	36	41	44	45	45	44	45	169							Working	Working	working	Working		working	working		stage 3	stage 3	stage 2	stage 1	stage 3			stage 1	no	no		no			yes	104		169		456		456
Goba	22	female	high schoo	Married	36	41	44	45	45	44	45	169							Working	Working	working	Working		working	working		stage 3	stage 3	stage 2	stage 1	stage 3			stage 1	no	no		no			yes	104		369		489		489
Robe	22	female	high schoo	Married	36	41	44	45	45	44	45	169							Working	Working	working	Working		working	working		stage 3	stage 3	stage 2	stage 1	stage 3			stage 1	no	no		no			yes	104		302		330		330
Goba	23	female	Primary ed	Married	27	41	44	48	43	45	45	166							Working	Working	working	Working		working	working		stage 3	stage 3	stage 3	stage 3	stage 3			stage 3	no	no		no			yes	233	233	447				447
Goba	23	female	Primary ed	Married	27	41	44	48	43	45	45	166							Working	Working	working	Working		working	working		stage 3	stage 3	stage 3	stage 3	stage 3			stage 3	no	no		no			yes	233	301	487				487
Goba	23	female	Primary ed	Married	27	41	44	48	43	45	45	166							Working	Working	working	Working		working	working		stage 3	stage 3	stage 3	stage 3	stage 3			stage 3	no	no		no			yes	233	233	447				447
Robe	23	female	Primary ed	Married	27	41	44	48	43	45	45	166							Working	Working	working	Working		working	working		stage 3	stage 3	stage 3	stage 3	stage 3			stage 3	no	no		no			yes	233	233	447				447
Goba	23	male	high schoo	Married	4	41					40	165							Working						working		stage 3							stage 3	yes	no		no			yes	100						100
Gnnir	23	male	high schoo	Married	4	41					40	165							Working						working		stage 3							stage 3	yes	no		no			yes	100						100
Delomena	23	male	high schoo	Married	4	41					40	165							Working						working		stage 3							stage 3	yes	no		no			yes	100						100
Goba	24	female	Primary ed	Divorced	35	41	45		45	47	48	167							Ambulatory	Ambulatory		Ambulatory		Ambulatory	Ambulatory		stage 3	stage 3		stage 3	stage 2			stage 1	no	no		no			yes	81			222			222
Goba	24	female	Primary ed	Divorced	35	41	45		45	47	48	167							Ambulatory	Ambulatory		Ambulatory		Ambulatory	Ambulatory		stage 3	stage 3		stage 3	stage 2			stage 1	no	no		no			yes	81			325			325
Goba	24	female	Primary ed	Divorced	35	41	45		45	47	48	167							Ambulatory	Ambulatory		Ambulatory		Ambulatory	Ambulatory		stage 3	stage 3		stage 3	stage 2			stage 1	no	no		no			yes	81			346			346
Goba	24	female	Primary ed	Divorced	35	41	45		45	47	48	167							Ambulatory	Ambulatory		Ambulatory		Ambulatory	Ambulatory		stage 3	stage 3		stage 3	stage 2			stage 1	no	no		no			yes	81			412			412
Gnnir	24	female	Primary ed	Divorced	35	41	45		45	47	48	167							Ambulatory	Ambulatory		Ambulatory		Ambulatory	Ambulatory		stage 3	stage 3		stage 3	stage 2			stage 1	no	no		no			yes	81			222			222
Gnnir	24	female	Primary ed	Divorced	35	41	45		45	47	48	167							Ambulatory	Ambulatory		Ambulatory		Ambulatory	Ambulatory		stage 3	stage 3		stage 3	stage 2			stage 1	no	no		no			yes	81					421	421
Goba	24	female	Primary ed	Divorced	35	41	45		44	52	48	157							Ambulatory	Ambulatory		Ambulatory		Ambulatory	Ambulatory		stage 3	stage 3		stage 3	stage 3			stage 1	yes	no		no			yes	81			456			456
Goba	25	female	illiterate	Never marr	112	41	51	52	50	50	54	168							Ambulatory	Ambulatory	working	Working		working	working		stage 4	stage 4	stage 4	stage 4	stage 4			stage 1	no	no		no			yes			407			558	558
Goba	28	female	high schoo	Married	78	41	48	49	49	51	53	165							Working	Working	working	Working		working	working		stage 4	stage 3	stage 3	stage 3	stage 3			stage 3	no	no		no			yes	13	95	156		211	287	287
Goba	28	female	high schoo	Married	78	41	48	49	49	51	53	165							Working	Working	working	Working		working	working		stage 4	stage 3	stage 3	stage 3	stage 3			stage 3	no	no		no			yes	13	98			341	200	341
Goba	28	female	high schoo	Married	78	41	48	49	49	51	53	165							Working	Working	working	Working		working	working		stage 4	stage 3	stage 3	stage 3	stage 3			stage 3	no	no		no			yes	13	95	156		211	287	287
Goba	28	female	high schoo	Married	78	41	48	49	49	51	53	165							Working	Working	working	Working		working	working		stage 4	stage 3	stage 3	stage 3	stage 3			stage 3	no	no		no			yes	13	102			358	477	477
Gnnir	28	female	high schoo	Married	78	41	48	49	49	51	53	165							Working	Working	working	Working		working	working		stage 4	stage 3	stage 3	stage 3	stage 3			stage 3	no	no		no			yes	13	95	156		211	287	287
Gnnir	28	female	high schoo	Married	78	41	48	49	49	51	53	165							Working	Working	working	Working		working	working		stage 4	stage 3	stage 3	stage 3	stage 3			stage 3	no	no		no			yes	13	94	211		387	387	387
Goba	28	female	high schoo	Married	78	41	48	50	49	51	53	157							Working	Working	working	Working		working	working		stage 3	stage 3	stage 3	stage 3	stage 3			stage 1	no	no		no			yes	13		166		456	369	456
Goba	29	female	Primary ed	Married	21	41	43	44			47	163							Bedridden	Ambulatory	Ambulatory				working		stage 3	stage 3	stage 3					stage 3	no	no		no			yes	97		231				231
Goba	29	female	high schoo	Widowed	40	41	50	49	51	50	49	159							Working	Working	working	Working		working	working		stage 2	stage 2	stage 2	stage 2	stage 2			stage 1	yes	no		no			yes	177					788	788
Goba	29	female	high schoo	Widowed	40	41	50	49	51	50	49	159							Working	Working	working	Working		working	working		stage 2	stage 2	stage 2	stage 2	stage 2			stage 1	yes	no		no			yes	177					974	974
Gnnir	29	female	high schoo	Widowed	40	41	50	49	51	50	49	159							Working	Working	working	Working		working	working		stage 2	stage 2	stage 2	stage 2	stage 2			stage 1	yes	no		no			yes	177					788	788
Goba	29	female	Primary ed	Married	15	41	43	44			47	154							Bedridden	Ambulatory	Ambulatory				Bed Ridden		stage 3	stage 3	stage 3					stage 3	no	no		no			yes	97		208				208
Goba	29	female	Primary ed	Married	15	41	43	44			47	154							Bedridden	Ambulatory	Ambulatory				Bed Ridden		stage 3	stage 3	stage 3					stage 3	no	no		no			yes	97		256				256
Gnnir	29	female	Primary ed	Married	15	41	43	44			47	154							Bedridden	Ambulatory	Ambulatory				Bed Ridden		stage 3	stage 3	stage 3					stage 3	no	no		no			yes	97		208				208
Goba	30	female	high schoo	Divorced	6	41					41	160							Bedridden						Bed Ridden		stage 4							stage 4	no	no		no			yes
Gnnir	30	female	high schoo	Divorced	6	41					41	160							Bedridden						Bed Ridden		stage 4							stage 4	no	no		no			yes	154						154
Robe	30	female	high schoo	Married	96	41	41	41	41	41	39	153							Working	Working	working	Working		working	working		stage 2	stage 2	stage 2	stage 2	stage 2			stage 1	no	no		no			yes	30		232	94	196		232
Goba	30	male	high schoo	Married	1	41					41	150							Ambulatory						Ambulatory		stage 4							stage 4	no	no		no			no	194						194
Goba	30	male	high schoo	Married	1	41					41	150							Ambulatory						Ambulatory		stage 4							stage 4	no	no		no			no	194						194
Gnnir	30	male	high schoo	Married	1	41					41	150							Ambulatory						Ambulatory		stage 4							stage 4	no	no		no			no	194						194
Goba	33	female	high schoo	Divorced	5	41					40	169							Ambulatory						Ambulatory		stage 3							stage 3	no	yes	1	no			yes	61						61
Goba	33	female	high schoo	Divorced	5	41					40	169							Ambulatory						Ambulatory		stage 3							stage 3	no	yes	1	no			yes	61						61
Goba	33	female	high schoo	Divorced	5	41					40	169							Ambulatory						Ambulatory		stage 3							stage 3	no	yes	1	no			yes	61						61
Gnnir	33	female	high schoo	Divorced	5	41					40	169							Ambulatory						Ambulatory		stage 3							stage 3	no	yes	1	no			yes	61						61
Gnnir	33	female	high schoo	Divorced	5	41					40	169							Ambulatory						Ambulatory		stage 3							stage 3	no	yes	1	no			yes	61						61
Goba	35	female	illiterate	Divorced	14	41	45	47			46	157							Working	Working	working				working		stage 2	stage 2	stage 2					stage 1	no	no		no			yes	684						684
Goba	35	female	illiterate	Divorced	14	41	45	47			46	157							Working	Working	working				working		stage 2	stage 2	stage 2					stage 1	no	no		no			yes	684						684
Robe	35	female	illiterate	Divorced	14	41	45	47			46	157							Working	Working	working				working		stage 2	stage 2	stage 2					stage 1	no	no		no			yes	684						684
Goba	37	female	high schoo		67	41				55	53	167							Working					working	working		stage 3	stage 3						stage 1	no	no		no			yes	69				229	401	401
Goba	37	female	high schoo		67	41				55	53	167							Working					working	working		stage 3	stage 3						stage 1	no	no		no			yes	69				322	522	522
Robe	37	female	high schoo		67	41				55	53	167							Working					working	working		stage 3	stage 3						stage 1	no	no		no			yes	69				229	401	401
Goba	38	male	Primary ed	Married	40	41			41	55	55	170							Ambulatory			Working		working	working		stage 4			stage 1	stage 1			stage 1	no	no		no			yes	52			482		241	482
Goba	38	male	Primary ed	Married	40	41			41	55	55	170							Ambulatory			Working		working	working		stage 4			stage 1	stage 1			stage 1	no	no		no			yes	52			400		325	400
Goba	38	male	Primary ed	Married	40	41			41	55	55	170							Ambulatory			Working		working	working		stage 4			stage 1	stage 1			stage 1	no	no		no			yes	52			482		241	482
Gnnir	38	male	Primary ed	Married	40	41			41	55	55	170							Ambulatory			Working		working	working		stage 4			stage 1	stage 1			stage 1	no	no		no			yes	52			482		241	482
Robe	38	male	Primary ed	Married	40	41			41	55	55	170							Ambulatory			Working		working	working		stage 4			stage 1	stage 1			stage 1	no	no		no			yes	52			482		241	482
Goba	39	male	Primary ed	Widowed	1	41					41	157							Ambulatory						Ambulatory		stage 3							stage 3	yes	no		no			yes	38						38
Gnnir	39	male	Primary ed	Widowed	1	41					41	157							Ambulatory						Ambulatory		stage 3							stage 3	yes	no		no			yes	38						38
Delomena	39	male	Primary ed	Widowed	1	41					41	157							Ambulatory						Ambulatory		stage 3							stage 3	yes	no		no			yes	38						38
Goba	45	female	illiterate	Widowed	25	41	40	38	43	43	43	152							Working	Working	working	Working		working	working		stage 3	stage 3	stage 3	stage 3	stage 3			stage 3	no	no		no			yes	170	277		307			307
Gnnir	45	female	illiterate	Widowed	25	41	40	38	43	43	43	152							Working	Working	working	Working		working	working		stage 3	stage 3	stage 3	stage 3	stage 3			stage 3	no	no		no			yes	170	277		307			307
Goba	50	female	Primary ed	Divorced	47	41	46	45	46	48	45	167							Working	Working	working	Working		working	working		stage 2	stage 2	stage 1	stage 1	stage 1			stage 1	no	no		no			yes	274	468		544	543	685	685
Goba	50	female	Primary ed	Divorced	47	41	46	45	46	48	45	167							Working	Working	working	Working		working	working		stage 2	stage 2	stage 1	stage 1	stage 1			stage 1	no	no		no			yes	274	566			698	701	701
Goba	50	female	Primary ed	Divorced	47	41	46	45	46	48	45	167							Working	Working	working	Working		working	working		stage 2	stage 2	stage 1	stage 1	stage 1			stage 1	no	no		no			yes	274			658	632		658
Goba	50	female	Primary ed	Divorced	47	41	46	45	46	48	45	167							Working	Working	working	Working		working	working		stage 2	stage 2	stage 1	stage 1	stage 1			stage 1	no	no		no			yes	274	432		544	543	685	685
Gnnir	50	female	Primary ed	Divorced	47	41	46	45	46	48	45	167							Working	Working	working	Working		working	working		stage 2	stage 2	stage 1	stage 1	stage 1			stage 1	no	no		no			yes	274	468		544	543	685	685
Gnnir	50	female	Primary ed	Divorced	47	41	46	45	46	48	45	167							Working	Working	working	Working		working	working		stage 2	stage 2	stage 1	stage 1	stage 1			stage 1	no	no		no			yes	274	358		641	744		744
Goba	50	female	illiterate	Widowed	41	41	49	49	50	52	51	163							Ambulatory	Working	working	Working		working	working		stage 3	stage 1	stage 1	stage 1	stage 1			stage 1	yes	no		no			yes	223		222				222
Goba	50	female	illiterate	Widowed	39	41	47	49	50	52	51	163							Ambulatory	Ambulatory	working	Working		working	working		stage 3	stage 3	stage 1	stage 1	stage 1			stage 1	no	no		no			yes	223		222				223
Goba	50	female	illiterate	Widowed	41	41	49	49	50	52	51	163							Ambulatory	Working	working	Working		working	working		stage 3	stage 1	stage 1	stage 1	stage 1			stage 1	yes	no		no			yes	223		354				354
Gnnir	50	female	illiterate	Widowed	41	41	49	49	50	52	51	163							Ambulatory	Working	working	Working		working	working		stage 3	stage 1	stage 1	stage 1	stage 1			stage 1	yes	no		no			yes	223		222				222
Goba	50	female	Primary ed	Divorced	47	41	46	45	46	47	45	157							Working	Working	working	Working		working	working		stage 2	stage 2	stage 1	stage 1	stage 1			stage 1	no	no		no			yes	274			666	852		852
Goba	52	male	Primary ed	Married	46	41				49	53	168							Working					working	working		stage 3				stage 3			stage 3	no	no		no			yes	102				124	377	377
Goba	52	male	Primary ed	Married	46	41				49	53	168							Working					working	working		stage 3				stage 3			stage 3	no	no		no			yes	102				169	389	389
Robe	52	male	Primary ed	Married	46	41				49	53	168							Working					working	working		stage 3				stage 3			stage 3	no	no		no			yes	102				124	377	377
Goba	16	female	Primary ed	Married	23	42	44	45	47		44	162							Working	Working	working	Working			working		stage 1	stage 1	stage 1	stage 2				stage 2	no	no		no			yes	327		191				327
Robe	16	female	Primary ed	Married	23	42	44	45	47		44	162							Working	Working	working	Working			working		stage 1	stage 1	stage 1	stage 2				stage 2	no	no		no			yes	327		191				327
Robe	16	female	Primary ed	Married	23	42	44	45	47		44	162							Working	Working	working	Working			working		stage 1	stage 1	stage 1	stage 2				stage 2	no	no		no			yes	327		191				327
Goba	20	female	illiterate	Married	20	42	54	53	56		56	169							Ambulatory	Working	working	Working			working		stage 3	stage 3	stage 3	stage 3				stage 3	no	no		no			yes	24			74			74
Robe	20	female	illiterate	Married	20	42	54	53	56		56	169							Ambulatory	Working	working	Working			working		stage 3	stage 3	stage 3	stage 3				stage 3	no	no		no			yes	24			74			74
Goba	20	female	high schoo	Never marr	49	42	51	50	53	52	51	169							Working	Working	working	Working		working	working		stage 1	stage 1	stage 1	stage 1	stage 1			stage 1	no	no		no			yes	165						165
Robe	20	female	high schoo	Never marr	49	42	51	50	53	52	51	169							Working	Working	working	Working		working	working		stage 1	stage 1	stage 1	stage 1	stage 1			stage 1	no	no		no			yes	165						165
Goba	20	female	illiterate	Married	36	42	45	47	46	48	43	168							Ambulatory	Ambulatory	Ambulatory	Working		working	working		stage 3	stage 3	stage 3	stage 3	stage 3			stage 1	no	no		no			no	131		329				329
Goba	20	female	illiterate	Married	36	42	45	47	46	48	43	152							Ambulatory	Ambulatory	Ambulatory	Working		working	working		stage 3	stage 3	stage 3	stage 3	stage 3			stage 3	no	no		no			yes	131		489				489
Goba	20	female	illiterate	Married	36	42	45	47	46	48	43	152							Ambulatory	Ambulatory	Ambulatory	Working		working	working		stage 3	stage 3	stage 3	stage 3	stage 3			stage 3	no	no		no			yes	131		452				452
Gnnir	20	female	illiterate	Married	36	42	45	47	46	48	43	152							Ambulatory	Ambulatory	Ambulatory	Working		working	working		stage 3	stage 3	stage 3	stage 3	stage 3			stage 3	no	no		no			yes	131		329				329
Goba	21	female	high schoo	Married	32	42	46	45	48	46	48	167							Working	Working	working	Working		working	working		stage 2	stage 2	stage 2	stage 2	stage 2			stage 1	no	no		no			yes	358				394		394
Robe	21	female	high schoo	Married	32	42	46	45	48	46	48	167							Working	Working	working	Working		working	working		stage 2	stage 2	stage 2	stage 2	stage 2			stage 1	no	no		no			yes	358				394		394
Robe	21	female	high schoo	Married	32	42	46	45	48	46	48	167							Working	Working	working	Working		working	working		stage 2	stage 2	stage 2	stage 2	stage 2			stage 1	no	no		no			yes	358				394		394
Goba	21	female	high schoo	Married	48	42	42	45	46	46	44	158							Working	Working	working	Working		working	working		stage 3	stage 3	stage 1	stage 1	stage 1			stage 1	no	no		no			yes	71		545	567	410		545
Goba	21	female	high schoo	Married	48	42	42	45	45	46	44	158							Working	Working	working	Working		working	working		stage 3	stage 3	stage 1	stage 1	stage 1			stage 1	no	no		no			yes	71		645		755		755
Goba	21	female	high schoo	Married	48	42	42	45	46	46	44	158							Working	Working	working	Working		working	working		stage 3	stage 3	stage 1	stage 1	stage 1			stage 1	no	no		no			yes	71		322	555	658		658
Goba	21	female	high schoo	Married	48	42	42	45	46	46	44	158							Working	Working	working	Working		working	working		stage 3	stage 3	stage 1	stage 1	stage 1			stage 1	no	no		no			yes	71		321		498		498
Goba	21	female	high schoo	Married	48	42	42	45	46	46	44	158							Working	Working	working	Working		working	working		stage 3	stage 3	stage 1	stage 1	stage 1			stage 1	no	no		no			yes	71			588	698		698
Gnnir	21	female	high schoo	Married	48	42	42	45	46	46	44	158							Working	Working	working	Working		working	working		stage 3	stage 3	stage 1	stage 1	stage 1			stage 1	no	no		no			yes	71		545	567	410		545
Gnnir	21	female	high schoo	Married	48	42	42	45	46	46	44	158							Working	Working	working	Working		working	working		stage 3	stage 3	stage 1	stage 1	stage 1			stage 1	no	no		no			yes	71		545	567	410		545
Goba	22	female	Primary ed	Married	16	42		43			45	172							Ambulatory		working				working		stage 4		stage 4					stage 4	no	no		no			yes	86						86
Goba	22	female	Primary ed	Married	16	42		43			45	172							Ambulatory		working				working		stage 4		stage 4					stage 4	no	no		no			yes	86						86
Goba	22	female	Primary ed	Married	16	42		43			45	172							Ambulatory		working				working		stage 4		stage 4					stage 4	no	no		no			yes	86						86
Goba	22	female	Primary ed	Married	16	42		43			45	172							Ambulatory		working				working		stage 4		stage 4					stage 4	no	no		no			yes	86						86
Goba	22	female	Primary ed	Married	16	42		43			45	172							Ambulatory		working				working		stage 4		stage 4					stage 4	no	no		no			yes	86						86
Goba	22	female	Primary ed	Married	16	42		43			45	172							Ambulatory		working				working		stage 4		stage 4					stage 4	no	no		no			yes	86						86
Gnnir	22	female	Primary ed	Married	16	42		43			45	172							Ambulatory		working				working		stage 4		stage 4					stage 4	no	no		no			yes	86						86
Gnnir	22	female	Primary ed	Married	16	42		43			45	172							Ambulatory		working				working		stage 4		stage 4					stage 4	no	no		no			yes	86						86
Goba	22	female	Primary ed	Married	32	42		42	42	46	43	143							Working	Working	working	Working		working	working		stage 3		stage 3	stage 3	stage 3			stage 1	no	no		no			yes	179			246	172		246
Goba	22	female	Primary ed	Married	32	42		42	42	46	43	143							Working	Working	working	Working		working	working		stage 3		stage 3	stage 3	stage 3			stage 1	no	no		no			yes	179			321			321
Goba	22	female	Primary ed	Married	32	42		42	42	46	43	143							Working	Working	working	Working		working	working		stage 3		stage 3	stage 3	stage 3			stage 1	no	no		no			yes	179			252	398		398
Goba	22	female	Primary ed	Married	32	42		42	42	46	43	143							Working	Working	working	Working		working	working		stage 3		stage 3	stage 3	stage 3			stage 1	no	no		no			yes	179			246	172		246
Gnnir	22	female	Primary ed	Married	32	42		42	42	46	43	143							Working	Working	working	Working		working	working		stage 3		stage 3	stage 3	stage 3			stage 1	no	no		no			yes	179			246	172		246
Robe	22	female	Primary ed	Married	32	42		42	42	46	43	143							Working	Working	working	Working		working	working		stage 3		stage 3	stage 3	stage 3			stage 1	no	no		no			yes	179			246	172		246
Goba	23	female	Primary ed	Never marr	3	42					42	172							Working						working		stage 2							stage 2	no	no		no			yes	175						175
Goba	23	female	Primary ed	Never marr	3	42					42	172							Working						working		stage 2							stage 2	no	no		no			yes	175						175
Goba	23	female	Primary ed	Never marr	3	42					42	172							Working						working		stage 2							stage 2	no	no		no			yes	175						175
Goba	23	female	Primary ed	Never marr	3	42					42	172							Working						working		stage 2							stage 2	no	no		no			yes	175						175
Gnnir	23	female	Primary ed	Never marr	3	42					42	172							Working						working		stage 2							stage 2	no	no		no			yes	175						175
Robe	23	female	Primary ed	Never marr	3	42					42	172							Working						working		stage 2							stage 2	no	no		no			yes	175						175
Goba	25	female	illiterate	Never marr	112	42	51	52	50	50	54	172							Ambulatory	Ambulatory	working	Working		working	working		stage 4	stage 4	stage 4	stage 4	stage 4			stage 1	no	no		no			yes			407			558	558
Goba	25	female	illiterate	Never marr	112	42	51	52	50	50	54	172							Ambulatory	Ambulatory	working	Working		working	working		stage 4	stage 4	stage 4	stage 4	stage 4			stage 1	no	no		no			yes			407			558	558
Goba	25	female	illiterate	Never marr	112	42	51	52	50	50	54	172							Ambulatory	Ambulatory	working	Working		working	working		stage 4	stage 4	stage 4	stage 4	stage 4			stage 1	no	no		no			yes			407			558	558
Gnnir	25	female	illiterate	Never marr	112	42	51	52	50	50	54	172							Ambulatory	Ambulatory	working	Working		working	working		stage 4	stage 4	stage 4	stage 4	stage 4			stage 1	no	no		no			yes	97		410			558	558
Gnnir	25	female	illiterate	Never marr	112	42	51	52	50	50	54	172							Ambulatory	Ambulatory	working	Working		working	working		stage 4	stage 4	stage 4	stage 4	stage 4			stage 1	no	no		no			yes			407			558	558
Goba	25	female	Primary ed	Divorced	35	42		42	44	44	41	167							Working		working	Working		working	working		stage 3		stage 1	stage 1	stage 1			stage 1	no	no		no			yes	428						428
Robe	25	female	Primary ed	Divorced	35	42		42	44	44	41	167							Working		working	Working		working	working		stage 3		stage 1	stage 1	stage 1			stage 1	no	no		no			yes	428						428
Robe	25	female	illiterate	Never marr	60	42	44	44	44	46	49	158							Working	Working	working	Working		working	working		stage 2	stage 2	stage 2	stage 2	stage 1			stage 1	no	no		no			yes	93	184	296			370	370
Goba	28	female	illiterate	Never marr	110	42					54	157							Working						working		stage 2							stage 1	no	no		no			no	134						134
Goba	28	female	illiterate	Never marr	110	42					54	157							Working						working		stage 2							stage 1	no	no		no			no	134						134
Goba	28	female	illiterate	Never marr	110	42					54	157							Working						working		stage 2							stage 1	no	no		no			no	134						134
Goba	28	female	illiterate	Never marr	110	42					54	157							Working						working		stage 2							stage 1	no	no		no			no	134						134
Gnnir	28	female	illiterate	Never marr	110	42					54	157							Working						working		stage 2							stage 1	no	no		no			no	134						134
Robe	28	female	illiterate	Never marr	110	42					54	157							Working						working		stage 2							stage 1	no	no		no			no	134						134
Robe	28	female	illiterate	Never marr	110	42					54	157							Working						working		stage 2							stage 1	no	no		no			no	134						134
Robe	28	female	illiterate	Never marr	110	42					54	157							Working						working		stage 2							stage 1	no	no		no			no	134						134
Goba	28	male		Divorced	4	42					42	154							Ambulatory						Ambulatory		stage 4							stage 4	no	no		no			yes
Goba	28	male		Divorced	4	42					42	154							Ambulatory						Ambulatory		stage 4							stage 4	no	no		no			yes
Goba	28	male		Divorced	4	42					42	154							Ambulatory						Ambulatory		stage 4							stage 4	no	no		no			yes
Gnnir	28	male		Divorced	4	42					42	154							Ambulatory						Ambulatory		stage 4							stage 4	no	no		no			yes
Goba	29	female	high schoo	Divorced	5	42					32	159							Ambulatory						Ambulatory		stage 3							stage 3	no	no		no			yes
Goba	29	female	high schoo	Divorced	5	42					32	159							Ambulatory						Ambulatory		stage 3							stage 3	no	no		no			yes
Gnnir	29	female	high schoo	Divorced	5	42					32	159							Ambulatory						Ambulatory		stage 3							stage 3	no	no		no			yes	156						155
Goba	29	female	high schoo	Divorced	4	42					32	154							Ambulatory						Ambulatory		stage 3							stage 3	no	no		no			yes
Goba	30	female	illiterate	Married	4	42					42	173							Working						working		stage 3							stage 3	yes	no		no			yes	303						303
Goba	30	female	illiterate	Married	6	42					42	173							Working						working		stage 3							stage 3	yes	no		no			yes	303						303
Gnnir	30	female	illiterate	Married	4	42					42	173							Working						working		stage 3							stage 3	yes	no		no			yes	303						303
Goba	30	female	illiterate	Never marr	110	42	51	52	50	50	54	172							Ambulatory	Ambulatory	working	Working		working	working		stage 4	stage 4	stage 4	stage 4	stage 4			stage 1	no	no		no			yes			400			689	689
Robe	30	female	Primary ed	Married	4	42					48	166							Working						working		stage 2							stage 2	no	no		no			yes	363						363
Goba	31	female	Primary ed	Married	101	42		45	47	49	49	166							Ambulatory		working	Working		working	working		stage 3		stage 3	stage 3	stage 3			stage 1	yes	no		no			yes	95	189			459		459
Goba	32	male	Primary ed	Divorced	3	42					42	167							Working						working		stage 3							stage 3	no	no		no			yes	134						134
Goba	32	male	Primary ed	Divorced	3	42					42	167							Working						working		stage 3							stage 3	no	no		no			yes	134						134
Gnnir	32	male	Primary ed	Divorced	3	42					42	167							Working						working		stage 3							stage 3	no	no		no			yes	134						134
Goba	32	male	Primary ed	Divorced	3	42					42	158							Working						working		stage 3							stage 3	no	no		no			yes	134						134
Goba	33	female	illiterate	Divorced	31	42	52	52	52	51	53	174							Working	Working	working	Working		working	working		stage 2	stage 3	stage 3	stage 3	stage 3			stage 3	yes	no		no			yes	339		862	852		858	862
Goba	33	female	illiterate	Divorced	31	42	52	52	52	51	53	174							Working	Working	working	Working		working	working		stage 2	stage 3	stage 3	stage 3	stage 3			stage 3	yes	no		no			yes	339		569			952	952
Gnnir	33	female	illiterate	Divorced	31	42	52	52	52	51	53	174							Working	Working	working	Working		working	working		stage 2	stage 3	stage 3	stage 3	stage 3			stage 3	yes	no		no			yes	339		862	852		858	862
Goba	35	male	high schoo	Married	44	42	54	56	56	56	54	178							Working	Working	working	Working		working	working		stage 3	stage 3	stage 3	stage 1	stage 1			stage 1	no	no		no			yes	41		243		235	306	306
Goba	35	male	high schoo	Married	44	42	54	56	56	56	54	178							Working	Working	working	Working		working	working		stage 3	stage 3	stage 3	stage 1	stage 1			stage 1	no	no		no			yes	41		266			369	369
Gnnir	35	male	high schoo	Married	44	42	54	56	56	56	54	178							Working	Working	working	Working		working	working		stage 3	stage 3	stage 3	stage 1	stage 1			stage 1	no	no		no			yes	41		243		235	306	306
Robe	35	male	high schoo	Married	44	42	54	56	56	56	54	178							Working	Working	working	Working		working	working		stage 3	stage 3	stage 3	stage 1	stage 1			stage 1	no	no		no			yes	41		243		235	306	306
Goba	38	female	College an	Married	2	42					46	167							Working						working		stage 3							stage 3	no	no		no			yes	237						237
Goba	38	female	College an	Married	2	42					46	167							Working						working		stage 3							stage 3	no	no		no			yes	237						237
Goba	38	female	College an	Married	2	42					46	167							Working						working		stage 3							stage 3	no	no		no			yes	237						237
Gnnir	38	female	College an	Married	2	42					46	167							Working						working		stage 3							stage 3	no	no		no			yes	237						237
Gnnir	38	female	College an	Married	2	42					46	167							Working						working		stage 3							stage 3	no	no		no			yes	237						237
Goba	38	male	College an	Divorced	71	42	45	46	49	45	47	167							Working	Working	working	Working		working	working		stage 3	stage 3	stage 3	stage 3	stage 3			stage 1	yes	no		no			yes	30	101	150		149	181	181
Goba	38	male	College an	Divorced	71	42	45	46	49	45	47	167							Working	Working	working	Working		working	working		stage 3	stage 3	stage 3	stage 3	stage 3			stage 1	yes	no		no			yes	30	112	166			199	199
Gnnir	38	male	College an	Divorced	71	42	45	46	49	45	47	167							Working	Working	working	Working		working	working		stage 3	stage 3	stage 3	stage 3	stage 3			stage 1	yes	no		no			yes	30	101	150		149	181	181
Goba	38	female	Primary ed	Married	101	42		45	47	49	49	166							Ambulatory		working	Working		working	working		stage 3		stage 3	stage 3	stage 3			stage 1	yes	no		no			yes	91	189			299		299
Goba	38	female	Primary ed	Married	101	42		45	47	49	49	166							Ambulatory		working	Working		working	working		stage 3		stage 3	stage 3	stage 3			stage 1	yes	no		no			yes	91	146			369		369
Goba	38	female	Primary ed	Married	101	42		45	47	49	49	166							Ambulatory		working	Working		working	working		stage 3		stage 3	stage 3	stage 3			stage 1	yes	no		no			yes	91	165			227		227
Goba	38	female	Primary ed	Married	101	42		45	47	49	49	166							Ambulatory		working	Working		working	working		stage 3		stage 3	stage 3	stage 3			stage 1	yes	no		no			yes	91	165			345		345
Gnnir	38	female	Primary ed	Married	101	42		45	47	49	49	166							Ambulatory		working	Working		working	working		stage 3		stage 3	stage 3	stage 3			stage 1	yes	no		no			yes	91	165			227		227
Gnnir	38	female	Primary ed	Married	101	42		45	47	49	49	166							Ambulatory		working	Working		working	working		stage 3		stage 3	stage 3	stage 3			stage 1	yes	no		no			yes	91	165			358		358
Robe	38	female	Primary ed	Married	101	42		45	47	49	49	166							Ambulatory		working	Working		working	working		stage 3		stage 3	stage 3	stage 3			stage 1	yes	no		no			yes	91	165			227		227
Goba	38	male	College an	Divorced	71	42	45	46	49	45	47	163							Working	Working	working	Working		working	working		stage 3	stage 3	stage 3	stage 3	stage 3			stage 1	no	no		no			yes	30	101	150		149	234	234
Goba	38	male	high schoo	Married	1	42					42	159							Ambulatory						Ambulatory		stage 3							stage 3	no	no		no			yes	7						7
Robe	38	male	high schoo	Married	1	42					42	159							Ambulatory						Ambulatory		stage 3							stage 3	no	no		no			yes	7						7
Robe	38	male	high schoo	Married	1	42					42	159							Ambulatory						Ambulatory		stage 3							stage 3	no	no		no			yes	7						7
Goba	38	female	high schoo	Married	42	42	47	47	47	45	42	158							Ambulatory	Working	working	Working		working	working		stage 3	stage 3	stage 3	stage 2	stage 1			stage 1	no	no		no			yes	155			348		580	580
Robe	38	female	high schoo	Married	42	42	47	47	47	45	42	158							Ambulatory	Working	working	Working		working	working		stage 3	stage 3	stage 3	stage 2	stage 1			stage 1	no	no		no			yes	155			348		580	580
Goba	40	male	Primary ed	Married	3	42					47	169							Ambulatory						working		stage 4							stage 4	no	yes	1	yes			yes	158						158
Goba	40	male	Primary ed	Married	3	42					47	169							Ambulatory						working		stage 4							stage 4	no	yes	1	yes			yes	158						158
Gnnir	40	male	Primary ed	Married	3	42					47	169							Ambulatory						working		stage 4							stage 4	no	yes	1	yes			yes	158						158
Goba	43	female	illiterate	Married	88	42	42	51	49	50	46	168							Working	Working	working	Working		working	working		stage 3	stage 3	stage 3	stage 3	stage 3			stage 2	no	no		no			yes	94			229			229
Robe	43	female	illiterate	Married	88	42	42	51	49	50	46	168							Working	Working	working	Working		working	working		stage 3	stage 3	stage 3	stage 3	stage 3			stage 2	no	no		no			yes	94			229			229
Goba	43	male	Primary ed	Divorced	88	42	59	58	58	58	60	150							Working	Working	working	Working		working	working		stage 4	stage 4	stage 4	stage 4	stage 4			stage 4	yes	no		no			yes	5	102		178	133
Goba	43	male	Primary ed	Divorced	88	42	59	58	58	58	60	150							Working	Working	working	Working		working	working		stage 4	stage 4	stage 4	stage 4	stage 4			stage 4	yes	no		no			yes	5	111		177	133		177
Goba	43	male	Primary ed	Divorced	88	42	59	58	58	58	60	150							Working	Working	working	Working		working	working		stage 4	stage 4	stage 4	stage 4	stage 4			stage 4	yes	no		no			yes	5			178	133		178
Goba	43	male	Primary ed	Divorced	88	42	59	58	58	58	60	150							Working	Working	working	Working		working	working		stage 4	stage 4	stage 4	stage 4	stage 4			stage 4	yes	no		no			yes	5	98			182		182
Goba	43	male	Primary ed	Divorced	88	42	59	58	58	58	60	150							Working	Working	working	Working		working	working		stage 4	stage 4	stage 4	stage 4	stage 4			stage 4	yes	no		no			yes	5	76		154			154
Gnnir	43	male	Primary ed	Divorced	88	42	59	58	58	58	60	150							Working	Working	working	Working		working	working		stage 4	stage 4	stage 4	stage 4	stage 4			stage 4	yes	no		no			yes	5	102		178	133		178
Gnnir	43	male	Primary ed	Divorced	88	42	59	58	58	58	60	150							Working	Working	working	Working		working	working		stage 4	stage 4	stage 4	stage 4	stage 4			stage 4	yes	no		no			yes	15	158		258	288		288
Gnnir	43	male	Primary ed	Divorced	88	42	59	58	58	58	60	150							Working	Working	working	Working		working	working		stage 4	stage 4	stage 4	stage 4	stage 4			stage 4	yes	no		no			yes	5	102		154	133		154
Gnnir	43	male	Primary ed	Divorced	88	42	59	58	58	58	60	150							Working	Working	working	Working		working	working		stage 4	stage 4	stage 4	stage 4	stage 4			stage 4	yes	no		no			yes	5	188		197	256		256
Goba	46	female	illiterate	Never marr	9	42	48				49	165							Working	Working					working		stage 3	stage 3						stage 3	no	no		no			yes	312	973					973
Goba	46	female	illiterate	Never marr	9	42	48				49	165							Working	Working					working		stage 3	stage 3						stage 3	no	no		no			yes	312	744					744
Goba	46	female	illiterate	Never marr	9	42	48				49	165							Working	Working					working		stage 3	stage 3						stage 3	no	no		no			yes	312	456					456
Goba	46	female	illiterate	Never marr	9	42	48				49	165							Working	Working					working		stage 3	stage 3						stage 3	no	no		no			yes	312	986					986
Gnnir	46	female	illiterate	Never marr	9	42	48				49	165							Working	Working					working		stage 3	stage 3						stage 3	no	no		no			yes	312	973					973
Robe	46	female	illiterate	Never marr	9	42	48				49	165							Working	Working					working		stage 3	stage 3						stage 3	no	no		no			yes	312	973					973
Goba	52	female	illiterate	Married	8	42	42				42	168							Working	Working					working		stage 3	stage 3						stage 3	no	no		no			yes	379	169					379
Gnnir	52	female	illiterate	Married	8	42	42				42	168							Working	Working					working		stage 3	stage 3						stage 3	no	no		no			yes	379	154					379
Goba	55	female	Primary ed	Divorced	6	42	53				53	164							Working						working		stage 3							stage 3	no	no		no			yes	194						194
Robe	55	female	Primary ed	Divorced	6	42	53				53	164							Working						working		stage 3							stage 3	no	no		no			yes	194						194
Goba	60	female	Primary ed	Divorced	15	42	40	41			47	166							Working	Working	working				working		stage 2	stage 1	stage 1					stage 1	no	no		no			yes	464						464
Goba	60	female	Primary ed	Divorced	15	42	40	41			47	166							Working	Working	working				working		stage 2	stage 1	stage 1					stage 1	no	no		no			yes	464						464
Goba	60	female	Primary ed	Divorced	15	42	40	41			47	166							Working	Working	working				working		stage 2	stage 1	stage 1					stage 1	no	no		no			yes	464						464
Goba	60	female	Primary ed	Divorced	15	42	40	41			47	166							Working	Working	working				working		stage 2	stage 1	stage 1					stage 1	no	no		no			yes	464						464
Gnnir	60	female	Primary ed	Divorced	15	42	40	41			47	166							Working	Working	working				working		stage 2	stage 1	stage 1					stage 1	no	no		no			yes	464						464
Gnnir	60	female	Primary ed	Divorced	15	42	40	41			47	166							Working	Working	working				working		stage 2	stage 1	stage 1					stage 1	no	no		no			yes	464						464
Goba	60	female	Primary ed	Divorced	15	42	40	40			47	163							Working	Working	working				working		stage 2	stage 1	stage 1					stage 1	no	no		no			yes	464	464					464
Goba	65	female	illiterate	Widowed	79	42	56	54	50	53	51	167							Ambulatory	Working	working	Working		working	working		stage 3	stage 3	stage 3	stage 3	stage 3			stage 3	no	no		no			yes	167			399	355	394	399
Goba	65	female	illiterate	Widowed	79	42	56	54	50	53	51	167							Ambulatory	Working	working	Working		working	working		stage 3	stage 3	stage 3	stage 3	stage 3			stage 3	no	no		no			yes	167			522	473	522	522
Gnnir	65	female	illiterate	Widowed	79	42	56	54	50	53	51	167							Ambulatory	Working	working	Working		working	working		stage 3	stage 3	stage 3	stage 3	stage 3			stage 3	no	no		no			yes	167			399	355	394	399
Goba	18	male	high schoo	Never marr	14	43	43	46			46	152							Working	Working	working				working		stage 2	stage 2	stage 2					stage 2	no	no		no			yes	94						94
Goba	18	male	high schoo	Never marr	14	43	43	46			46	152							Working	Working	working				working		stage 2	stage 2	stage 2					stage 2	no	no		no			yes	94						94
Goba	18	male	high schoo	Never marr	14	43	43	46			46	152							Working	Working	working				working		stage 2	stage 2	stage 2					stage 2	no	no		no			yes	94						94
Gnnir	18	male	high schoo	Never marr	14	43	43	46			46	152							Working	Working	working				working		stage 2	stage 2	stage 2					stage 2	no	no		no			yes	94						94
Robe	18	male	high schoo	Never marr	14	43	43	46			46	152							Working	Working	working				working		stage 2	stage 2	stage 2					stage 2	no	no		no			yes	94						94
Robe	18	male	high schoo	Never marr	14	43	43	46			46	152							Working	Working	working				working		stage 2	stage 2	stage 2					stage 2	no	no		no			yes	94						94
Goba	20	male	College an	Never marr	14	43	44	52			52	169							Ambulatory	Ambulatory	Ambulatory				Ambulatory		stage 3	stage 3	stage 3					stage 3	no	no		no			yes	49	241					241
Goba	20	male	College an	Never marr	14	43	44	52			52	169							Ambulatory	Ambulatory	Ambulatory				Ambulatory		stage 3	stage 3	stage 3					stage 3	no	no		no			yes	49	366					366
Gnnir	20	male	College an	Never marr	14	43	44	52			52	169							Ambulatory	Ambulatory	Ambulatory				Ambulatory		stage 3	stage 3	stage 3					stage 3	no	no		no			yes	49	241					241
Goba	21	female	College an	Widowed	1	43					43	163							Ambulatory						Bed Ridden		stage 3							stage 3	no	no		no			yes	178						178
Goba	21	female	College an	Widowed	1	43					43	155							Ambulatory						Bed Ridden		stage 3							stage 3	no	no		no			yes	178						178
Gnnir	21	female	College an	Widowed	1	43					43	155							Ambulatory						Bed Ridden		stage 3							stage 3	no	no		no			yes	178						178
Goba	22	male	Primary ed	Married	15	43	48	48				166							Working	Working	working				working		stage 1	stage 1	stage 1					stage 1	no	no		no			yes	110						110
Goba	22	male	Primary ed	Married	15	43	48	48				166							Working	Working	working				working		stage 1	stage 1	stage 1					stage 1	no	no		no			yes	110						110
Gnnir	22	male	Primary ed	Married	15	43	48	48				166							Working	Working	working				working		stage 1	stage 1	stage 1					stage 1	no	no		no			yes	110						110
Gnnir	22	male	Primary ed	Married	15	43	48	48				166							Working	Working	working				working		stage 1	stage 1	stage 1					stage 1	no	no		no			yes	110						110
Goba	24	female	high schoo	Never marr	67	43	54	53	52	56	47	174							Ambulatory	Working	working	Working		working	working		stage 3	stage 3	stage 3	stage 3	stage 1			stage 1	yes	no		no			yes	125	162			556	702	702
Goba	24	female	high schoo	Divorced	8	43	43				44	171							Working	Working					working		stage 3	stage 3						stage 3	yes	no		no			yes	94						94
Goba	24	female	high schoo	Divorced	8	43	43				44	171							Working	Working					working		stage 3	stage 3						stage 3	yes	no		no			yes	94						94
Gnnir	24	female	high schoo	Divorced	8	43	43				44	171							Working	Working					working		stage 3	stage 3						stage 3	yes	no		no			yes	94						94
Goba	24	female	high schoo	Never marr	67	43	54	53	52	56	47	169							Working	Working	working	Working		working	working		stage 3	stage 3	stage 3	stage 3	stage 1			stage 1	no	no		no			yes	125	183			436		436
Goba	24	female	high schoo	Never marr	67	43	54	53	52	56	47	169							Working	Working	working	Working		working	working		stage 3	stage 3	stage 3	stage 3	stage 1			stage 1	no	no		no			yes	125	183			436		436
Gnnir	24	female	high schoo	Never marr	67	43	54	53	52	56	47	169							Working	Working	working	Working		working	working		stage 3	stage 3	stage 3	stage 3	stage 1			stage 1	no	no		no			yes	125	183			436		436
Goba	25	female	Primary ed	Widowed	3	43					44	158							Working						working		stage 3							stage 3	yes	no		no			yes	164						164
Goba	25	female	Primary ed	Widowed	3	43					44	158							Working						working		stage 3							stage 3	yes	no		no			yes	164						164
Gnnir	25	female	Primary ed	Widowed	3	43					44	158							Working						working		stage 3							stage 3	yes	no		no			yes	164						164
Goba	25	male	Primary ed	Married	7	43	49				49	152							Working	Working					working		stage 3	stage 3						stage 3	no	no		no			yes	129						129
Goba	25	male	Primary ed	Married	7	43	49				49	152							Working	Working					working		stage 3	stage 3						stage 3	no	no		no			yes	129						129
Goba	25	male	Primary ed	Married	7	43	49				49	152							Working	Working					working		stage 3	stage 3						stage 3	no	no		no			yes	129						129
Goba	25	male	Primary ed	Married	7	43	49				49	152							Working	Working					working		stage 3	stage 3						stage 3	no	no		no			yes	129						129
Goba	25	male	Primary ed	Married	7	43	49				49	152							Working	Working					working		stage 3	stage 3						stage 3	no	no		no			yes	129						129
Goba	25	male	Primary ed	Married	7	43	49				49	152							Working	Working					working		stage 3	stage 3						stage 3	no	no		no			yes	129						129
Gnnir	25	male	Primary ed	Married	7	43	49				49	152							Working	Working					working		stage 3	stage 3						stage 3	no	no		no			yes	129						129
Goba	26	female	high schoo	Married	83	43					52	162							Ambulatory						working		stage 3							stage 1	no	no		no			yes						988	988
Goba	26	female	high schoo	Married	19	43	51	60	64		64	162							Ambulatory	Working	working	Working			working		stage 3	stage 3	stage 3	stage 3				stage 3	no	no		no			yes	66	330					330
Goba	26	female	Primary ed	Divorced	46	43					52	160							Working						working		stage 3							stage 1	no	no		no			yes	140						140
Goba	26	female	Primary ed	Divorced	46	43					52	160							Working						working		stage 3							stage 1	no	no		no			yes	140						140
Goba	26	female	Primary ed	Divorced	46	43					52	160							Working						working		stage 3							stage 1	no	no		no			yes	140						140
Goba	26	female	Primary ed	Divorced	46	43					52	160							Working						working		stage 3							stage 1	no	no		no			yes	140						140
Gnnir	26	female	Primary ed	Divorced	46	43					52	160							Working						working		stage 3							stage 1	no	no		no			yes	140						140
Robe	26	female	Primary ed	Divorced	46	43					52	160							Working						working		stage 3							stage 1	no	no		no			yes	140						140
Robe	26	female	Primary ed	Divorced	46	43					52	160							Working						working		stage 3							stage 1	no	no		no			yes	140						140
Goba	26	female	high schoo	Married	155	43	51	60	64		64	155							Ambulatory	Working	working	Working			working		stage 3	stage 3	stage 3	stage 3				stage 3	no	no		no			yes	66	455					455
Goba	26	female	high schoo	Married	155	43	51	60	64		64	155							Ambulatory	Working	working	Working			working		stage 3	stage 3	stage 3	stage 3				stage 3	no	no		no			yes	66	369					369
Goba	26	female	high schoo	Married	155	43	51	60	64		64	155							Ambulatory	Working	working	Working			working		stage 3	stage 3	stage 3	stage 3				stage 3	no	no		no			yes	66	322					322
Gnnir	26	female	high schoo	Married	155	43	51	60	64		64	155							Ambulatory	Working	working	Working			working		stage 3	stage 3	stage 3	stage 3				stage 3	no	no		no			yes	66	330					330
Goba	27	female	Primary ed	Never marr	45	43	48	52	53	52	46	167							Working	Working	working	Working		working	working		stage 3	stage 3	stage 1	stage 1	stage 1			stage 1	no	no		no			yes	182	215		566		572	572
Goba	27	female	Primary ed	Married	46	43	54	56	55	52	56	163							Working	Working	working	Working		working	working		stage 3	stage 3	stage 3	stage 3	stage 3			stage 3	no	no		no			yes	36		427		253	1695	1695
Goba	27	female	Primary ed	Married	46	43	54	56	55	52	56	163							Working	Working	working	Working		working	working		stage 3	stage 3	stage 3	stage 3	stage 3			stage 3	no	no		no			yes	36		325		200	1800	1800
Goba	27	female	Primary ed	Married	46	43	54	56	55	52	56	163							Working	Working	working	Working		working	working		stage 3	stage 3	stage 3	stage 3	stage 3			stage 3	no	no		no			yes	36		427		253	1695	1695
Gnnir	27	female	Primary ed	Married	46	43	54	56	55	52	56	163							Working	Working	working	Working		working	working		stage 3	stage 3	stage 3	stage 3	stage 3			stage 3	no	no		no			yes	36		427		253	1695	1695
Delomena	27	female	Primary ed	Married	46	43	54	56	55	52	56	163							Working	Working	working	Working		working	working		stage 3	stage 3	stage 3	stage 3	stage 3			stage 3	no	no		no			yes	36		427		253	1695	1695
Robe	28	female	high schoo	Married	79	43	47	50	51	50	51	170							Bedridden	Ambulatory	Ambulatory	Working		working	working		stage 4	stage 4	stage 4	stage 4	stage 4			stage 1	no	no		no			yes	345	685	799		822		822
Goba	28	female	Primary ed	Widowed	9	43	43				41	169							Working	Working							stage 1	stage 1						stage 1	no	no		no			yes	181						181
Goba	28	female	Primary ed	Widowed	9	43	43				41	169							Working	Working							stage 1	stage 1						stage 1	no	no		no			yes	181						181
Gnnir	28	female	Primary ed	Widowed	9	43	43				41	169							Working	Working							stage 1	stage 1						stage 1	no	no		no			yes	181						181
Goba	28	female	illiterate	Divorced	56	43	44	44	44	54	53	169							Working	Working	working	Working		working	working		stage 3	stage 3	stage 3	stage 3	stage 3			stage 1	no	no		no			yes	121				556		556
Robe	28	female	illiterate	Divorced	56	43	44	44	44	54	53	169							Working	Working	working	Working		working	working		stage 3	stage 3	stage 3	stage 3	stage 3			stage 1	no	no		no			yes	121				556		556
Goba	28	female	illiterate	Divorced	13	43	43				43	167							Working	Working					working		stage 2	stage 2						stage 2	no	no		no			yes	86						86
Goba	28	female	illiterate	Divorced	13	43	43				43	167							Working	Working					working		stage 2	stage 2						stage 2	no	no		no			yes	86						86
Gnnir	28	female	illiterate	Divorced	13	43	43				43	167							Working	Working					working		stage 2	stage 2						stage 2	no	no		no			yes	86						86
Robe	28	female	illiterate	Divorced	24	43	53	55	51	53	53	164							Working	Working	working	Working		working	working		stage 3	stage 3	stage 3	stage 1	stage 1			stage 1	no	no		no			yes	296		810				810
Goba	28	male	Primary ed	Married	4	43					43	161							Ambulatory						Ambulatory		stage 3							stage 3	no	no		no			yes	86						86
Goba	28	male	Primary ed	Married	4	43					43	161							Ambulatory						Ambulatory		stage 3							stage 3	no	no		no			yes	86						86
Goba	28	male	Primary ed	Married	4	43					43	161							Ambulatory						Ambulatory		stage 3							stage 3	no	no		no			yes	86						86
Gnnir	28	male	Primary ed	Married	4	43					43	161							Ambulatory						Ambulatory		stage 3							stage 3	no	no		no			yes	86						86
Robe	28	male	Primary ed	Married	4	43					43	161							Ambulatory						Ambulatory		stage 3							stage 3	no	no		no			yes	86						86
Robe	28	male	Primary ed	Married	4	43					43	161							Ambulatory						Ambulatory		stage 3							stage 3	no	no		no			yes	86						86
Robe	28	male	Primary ed	Married	4	43					43	161							Ambulatory						Ambulatory		stage 3							stage 3	no	no		no			yes	86						86
Goba	28	male	high schoo	Never marr	2	43					43	154							Ambulatory						Bed Ridden		stage 4							stage 4	no	no		yes			yes
Gnnir	28	male	high schoo	Never marr	2	43					43	154							Ambulatory						Bed Ridden		stage 4							stage 4	no	no		yes			yes	200						200
Delomena	28	male	high schoo	Never marr	2	43					43	154							Ambulatory						Bed Ridden		stage 4							stage 4	no	no		yes			yes
Goba	28	male	Primary ed	Married	7	43	49				49	152							Working	Working					working		stage 3	stage 3						stage 3	no	no		no			yes	156						156
Goba	29	female	high schoo	Married	98	43	42	43	48	48	40	171							Working	Working	working	Working		working	working		stage 2	stage 2	stage 2	stage 2	stage 2			stage 1	no	no		no			yes	11	7		14	17	46	46
Goba	29	female	high schoo	Married	98	43	42	43	48	48	40	171							Working	Working	working	Working		working	working		stage 2	stage 2	stage 2	stage 2	stage 2			stage 1	no	no		no			yes	252			458	458		458
Goba	29	female	high schoo	Married	98	43	42	43	48	48	40	171							Working	Working	working	Working		working	working		stage 2	stage 2	stage 2	stage 2	stage 2			stage 1	no	no		no			yes	11	7			21	58	58
Gnnir	29	female	high schoo	Married	98	43	42	43	48	48	40	171							Working	Working	working	Working		working	working		stage 2	stage 2	stage 2	stage 2	stage 2			stage 1	no	no		no			yes	11	7		14	17	46	46
Gnnir	29	female	high schoo	Married	98	43	42	43	48	48	40	171							Working	Working	working	Working		working	working		stage 2	stage 2	stage 2	stage 2	stage 2			stage 1	no	no		no			yes	221	448	597	369	698		698
Goba	29	female	illiterate	Married	70	43	40	40	43	43	45	166							Working	Working	working	Working		working	working		stage 2	stage 2	stage 2	stage 2	stage 2			stage 2	no	no		no			yes	180		408			419	419
Robe	29	female	illiterate	Married	70	43	40	40	43	43	45	166							Working	Working	working	Working		working	working		stage 2	stage 2	stage 2	stage 2	stage 2			stage 2	no	no		no			yes	180		408			419	419
Goba	30	female	Primary ed	Widowed	52	43	54	52	54	53	52	174							Working	Working	working	Working		working	working		stage 4	stage 4	stage 4	stage 2	stage 2			stage 1	no	no		no			yes	336			238	381		381
Goba	30	female	Primary ed	Widowed	52	43	54	52	54	53	52	174							Working	Working	working	Working		working	working		stage 4	stage 4	stage 4	stage 2	stage 2			stage 1	no	no		no			yes	336			242	556		556
Goba	30	female	Primary ed	Widowed	52	43	54	52	54	53	52	174							Working	Working	working	Working		working	working		stage 4	stage 4	stage 4	stage 2	stage 2			stage 1	no	no		no			yes	336			238	381		381
Goba	30	female	Primary ed	Widowed	52	43	54	52	54	53	52	174							Working	Working	working	Working		working	working		stage 4	stage 4	stage 4	stage 2	stage 2			stage 1	no	no		no			yes	336				489		489
Gnnir	30	female	Primary ed	Widowed	52	43	54	52	54	53	52	174							Working	Working	working	Working		working	working		stage 4	stage 4	stage 4	stage 2	stage 2			stage 1	no	no		no			yes	336			238	381		381
Robe	30	female	Primary ed	Widowed	52	43	54	52	54	53	52	174							Working	Working	working	Working		working	working		stage 4	stage 4	stage 4	stage 2	stage 2			stage 1	no	no		no			yes	336			238	381		381
Goba	30	female	high schoo	Married	43	43	50	56	56	50	52	173							Working	Working	working	Working		working	working		stage 1	stage 1	stage 1	stage 1	stage 1			stage 1	no	no		no			yes	133			193			193
Gnnir	30	female	high schoo	Married	43	43	50	56	56	50	52	173							Working	Working	working	Working		working	working		stage 1	stage 1	stage 1	stage 1	stage 1			stage 1	no	no		no			yes	133			193			193
Delomena	30	female	high schoo	Married	43	43	50	56	56	50	52	173							Working	Working	working	Working		working	working		stage 1	stage 1	stage 1	stage 1	stage 1			stage 1	no	no		no			yes	133			193			193
Goba	30	female	illiterate	Divorced	3	43					49	169							Working						working		stage 3							stage 3	no	no		no			yes	118						118
Goba	30	female	illiterate	Divorced	3	43					49	169							Working						working		stage 3							stage 3	no	no		no			yes	118						118
Goba	30	female	illiterate	Divorced	3	43					49	169							Working						working		stage 3							stage 3	no	no		no			yes	118						118
Gnnir	30	female	illiterate	Divorced	3	43					49	169							Working						working		stage 3							stage 3	no	no		no			yes	118						118
Gnnir	30	female	illiterate	Divorced	3	43					49	169							Working						working		stage 3							stage 3	no	no		no			yes	118						118
Goba	30	female	high schoo	Married	50	43	44	48	47	49	46	169							Working	Working	working	Working		working	working		stage 3	stage 1	stage 1	stage 1	stage 1			stage 1	no	no		no			yes	111	156		412	466		466
Goba	30	female	high schoo	Married	50	43	44	48	47	49	46	169							Working	Working	working	Working		working	working		stage 3	stage 1	stage 1	stage 1	stage 1			stage 1	no	no		no			yes	111	176		375	459	463	463
Gnnir	30	female	high schoo	Married	50	43	44	48	47	49	46	169							Working	Working	working	Working		working	working		stage 3	stage 1	stage 1	stage 1	stage 1			stage 1	no	no		no			yes	111	176		375	459	463	463
Goba	30	male	high schoo	Never marr	14	43	43	46			46	152							Working	Working	working				working		stage 2	stage 2	stage 2					stage 2	no	no		no			yes	94						94
Goba	30	female	illiterate	Married	81	43	51	58	59	65	51	150							Working	Working	working	Working		working	working		stage 3	stage 3	stage 3	stage 3	stage 3			stage 1	yes	no		no			yes	118		455	566			566
Goba	30	female	illiterate	Married	81	43	51	58	59	65	51	150							Working	Working	working	Working		working	working		stage 3	stage 3	stage 3	stage 3	stage 3			stage 1	yes	no		no			yes	118		371	622			622
Goba	30	female	illiterate	Married	81	43	51	58	59	65	51	150							Working	Working	working	Working		working	working		stage 3	stage 3	stage 3	stage 3	stage 3			stage 1	yes	no		no			yes	118		311	411			411
Goba	30	female	illiterate	Married	81	43	51	58	59	65	51	150							Working	Working	working	Working		working	working		stage 3	stage 3	stage 3	stage 3	stage 3			stage 1	yes	no		no			yes	118			264			264
Goba	30	female	illiterate	Married	81	43	51	58	59	65	51	150							Working	Working	working	Working		working	working		stage 3	stage 3	stage 3	stage 3	stage 3			stage 1	yes	no		no			yes	118		371	288			288
Goba	30	female	illiterate	Married	81	43	51	58	59	65	51	150							Working	Working	working	Working		working	working		stage 3	stage 3	stage 3	stage 3	stage 3			stage 1	yes	no		no			yes	118		389	264			389
Gnnir	30	female	illiterate	Married	81	43	51	58	59	65	51	150							Working	Working	working	Working		working	working		stage 3	stage 3	stage 3	stage 3	stage 3			stage 1	yes	no		no			yes	118		371	264			371
Robe	30	female	illiterate	Married	81	43	51	58	59	65	51	150							Working	Working	working	Working		working	working		stage 3	stage 3	stage 3	stage 3	stage 3			stage 1	yes	no		no			yes	118		371	264			371
Robe	30	female	illiterate	Married	81	43	51	58	59	65	51	150							Working	Working	working	Working		working	working		stage 3	stage 3	stage 3	stage 3	stage 3			stage 1	yes	no		no			yes	118		371	264			371
Goba	31	female	high schoo	Married	59	43	43	43	43	49	47	168							Working	Working	working	Working		working	working		stage 1	stage 1	stage 1	stage 1	stage 1			stage 1	no	no		no			yes	55	231		620	702	855	855
Goba	31	female	high schoo	Married	59	43	43	43	43	49	47	168							Working	Working	working	Working		working	working		stage 1	stage 1	stage 1	stage 1	stage 1			stage 1	no	no		no			yes	55	256		620	884		884
Gnnir	31	female	high schoo	Married	59	43	43	43	43	49	47	168							Working	Working	working	Working		working	working		stage 1	stage 1	stage 1	stage 1	stage 1			stage 1	no	no		no			yes	55	231		788		956	956
Gnnir	31	female	high schoo	Married	59	43	43	43	43	49	47	168							Working	Working	working	Working		working	working		stage 1	stage 1	stage 1	stage 1	stage 1			stage 1	no	no		no			yes	55	231		620	702	855	855
Robe	31	female	high schoo	Married	59	43	43	43	43	49	47	168							Working	Working	working	Working		working	working		stage 1	stage 1	stage 1	stage 1	stage 1			stage 1	no	no		no			yes	55	231		620	702	855	855
Goba	34	male	Primary ed	Never marr	13	43		47			47	184							Working		working				working		stage 3		stage 3					stage 3	no	no		no			yes	230						230
Goba	34	male	Primary ed	Never marr	13	43		47			47	184							Working		working				working		stage 3		stage 3					stage 3	no	no		no			yes	230						230
Gnnir	34	male	Primary ed	Never marr	13	43		47			47	184							Working		working				working		stage 3		stage 3					stage 3	no	no		no			yes	230						230
Robe	34	male	Primary ed	Never marr	13	43		47			47	184							Working		working				working		stage 3		stage 3					stage 3	no	no		no			yes	230						230
Goba	34	male	Primary ed	Married	40	43	53	53	53	53	59	156							Ambulatory	Ambulatory	working	Working		working	working		stage 2	stage 2	stage 2	stage 1	stage 1			stage 1	yes	no		no			yes	56		293		260		293
Goba	34	male	Primary ed	Married	40	43	53	53	53	53	59	156							Ambulatory	Ambulatory	working	Working		working	working		stage 2	stage 2	stage 2	stage 1	stage 1			stage 1	yes	no		no			yes	56		299		256		299
Goba	34	male	Primary ed	Married	40	43	53	53	53	53	59	156							Ambulatory	Ambulatory	working	Working		working	working		stage 2	stage 2	stage 2	stage 1	stage 1			stage 1	yes	no		no			yes	56		301				301
Goba	34	male	Primary ed	Married	40	43	53	53	53	53	59	156							Ambulatory	Ambulatory	working	Working		working	working		stage 2	stage 2	stage 2	stage 1	stage 1			stage 1	yes	no		no			yes	56		293		456		456
Gnnir	34	male	Primary ed	Married	40	43	53	53	53	53	59	156							Ambulatory	Ambulatory	working	Working		working	working		stage 2	stage 2	stage 2	stage 1	stage 1			stage 1	yes	no		no			yes	56		293		260		293
Gnnir	34	male	Primary ed	Married	40	43	53	53	53	53	59	156							Ambulatory	Ambulatory	working	Working		working	working		stage 2	stage 2	stage 2	stage 1	stage 1			stage 1	yes	no		no			yes	56			260	260		293
Delomena	34	male	Primary ed	Married	40	43	53	53	53	53	59	156							Ambulatory	Ambulatory	working	Working		working	working		stage 2	stage 2	stage 2	stage 1	stage 1			stage 1	yes	no		no			yes	56				454		454
Delomena	34	male	Primary ed	Married	40	43	53	53	53	53	59	156							Ambulatory	Ambulatory	working	Working		working	working		stage 2	stage 2	stage 2	stage 1	stage 1			stage 1	yes	no		no			yes	56		101		302		302
Goba	35	female	illiterate	Divorced	73	43	53	574	60	57	62	172							Working	Working	working	Working		working	working		stage 3	stage 3	stage 3	stage 3	stage 3			stage 1	no	no		no			yes	5	158				249	249
Goba	35	female	Primary ed	Married	44	43	45	46	46	46	48	169							Working	Working	working	Working		working	working		stage 3	stage 1	stage 1	stage 1	stage 1			stage 1	no	no		no			yes	233		374				374
Gnnir	35	female	Primary ed	Married	44	43	45	46	46	46	48	169							Working	Working	working	Working		working	working		stage 3	stage 1	stage 1	stage 1	stage 1			stage 1	no	no		no			yes	233		374				374
Goba	35	female	Primary ed	Married	42	43	47	53	52	51	50	168							Working	Working	working	Working		working	working		stage 3	stage 3	stage 3	stage 3	stage 3			stage 2	no	no		no			yes	74					714	714
Goba	35	female	Primary ed	Married	42	43	47	53	52	51	50	168							Working	Working	working	Working		working	working		stage 3	stage 3	stage 3	stage 3	stage 3			stage 2	no	no		no			yes	74					714	714
Goba	35	female	Primary ed	Married	42	43	47	53	52	51	50	168							Working	Working	working	Working		working	working		stage 3	stage 3	stage 3	stage 3	stage 3			stage 2	no	no		no			yes	74					799	799
Gnnir	35	female	Primary ed	Married	42	43	47	53	52	51	50	168							Working	Working	working	Working		working	working		stage 3	stage 3	stage 3	stage 3	stage 3			stage 2	no	no		no			yes	74					714	714
Gnnir	35	female	Primary ed	Married	42	43	47	53	52	51	50	168							Working	Working	working	Working		working	working		stage 3	stage 3	stage 3	stage 3	stage 3			stage 2	no	no		no			yes	74					714	714
Robe	35	female	Primary ed	Married	42	43	47	53	52	51	50	168							Working	Working	working	Working		working	working		stage 3	stage 3	stage 3	stage 3	stage 3			stage 2	no	no		no			yes	74					714	714
Goba	35	female	high schoo	Widowed	7	43	52				52	161							Ambulatory	Working					working		stage 4	stage 4						stage 4	yes	no		no			yes	50						50
Goba	35	female	high schoo	Widowed	7	43	52				52	161							Ambulatory	Working					working		stage 4	stage 4						stage 4	yes	no		no			yes	50						50
Goba	35	female	high schoo	Widowed	7	43	52				52	161							Ambulatory	Working					working		stage 4	stage 4						stage 4	yes	no		no			yes	50						50
Goba	35	female	high schoo	Widowed	7	43	52				52	161							Ambulatory	Working					working		stage 4	stage 4						stage 4	yes	no		no			yes	50						50
Gnnir	35	female	high schoo	Widowed	7	43	52				52	161							Ambulatory	Working					working		stage 4	stage 4						stage 4	yes	no		no			yes	50						50
Gnnir	35	female	high schoo	Widowed	7	43	52				52	161							Ambulatory	Working					working		stage 4	stage 4						stage 4	yes	no		no			yes	50						50
Goba	35	female	Primary ed	Married	44	43	45	46	46	46	48	157							Working	Working	working	Working		working	working		stage 3	stage 3	stage 1	stage 1	stage 1			stage 1	no	no		no			yes	233		458				458
Goba	35	female	illiterate	Divorced	76	43	53	57	60	57	61	156							Working	Working	working	Working		working	working		stage 3	stage 3	stage 3	stage 3	stage 3			stage 1	no	no		no			yes	5	122		261			261
Goba	35	female	illiterate	Divorced	76	43	53	57	60	57	61	156							Working	Working	working	Working		working	working		stage 3	stage 3	stage 3	stage 3	stage 3			stage 1	no	no		no			yes	5	169		369			369
Goba	35	female	illiterate	Divorced	76	43	53	57	60	57	61	156							Working	Working	working	Working		working	working		stage 3	stage 3	stage 3	stage 3	stage 3			stage 1	no	no		no			yes	5	66		354			354
Goba	35	female	illiterate	Divorced	76	43	53	57	60	57	61	156							Working	Working	working	Working		working	working		stage 3	stage 3	stage 3	stage 3	stage 3			stage 1	no	no		no			yes	5	122		261			261
Gnnir	35	female	illiterate	Divorced	76	43	53	57	60	57	61	156							Working	Working	working	Working		working	working		stage 3	stage 3	stage 3	stage 3	stage 3			stage 1	no	no		no			yes	5	122		261			261
Gnnir	35	female	illiterate	Divorced	76	43	53	57	60	57	61	156							Working	Working	working	Working		working	working		stage 3	stage 3	stage 3	stage 3	stage 3			stage 1	no	no		no			yes	5	158		369			369
Goba	35	female	high schoo	Widowed	13	43	52	52			52	154							Ambulatory	Working	working				working		stage 4	stage 4	stage 4					stage 4	no	no		no			yes	50						50
Goba	37	female	illiterate	Divorced	1	43					43	159							Working						working		stage 2							stage 2	no	no		no			yes	31						31
Goba	37	female	illiterate	Divorced	1	43					43	159							Working						working		stage 2							stage 2	no	no		no			yes	31						31
Robe	37	female	illiterate	Divorced	1	43					43	159							Working						working		stage 2							stage 2	no	no		no			yes	31						31
Goba	38	male	Primary ed	Married	26	43					43	152							Working						working		stage 4							stage 4	no	no		no			no
Goba	38	male	Primary ed	Married	26	43					43	152							Working						working		stage 4							stage 4	no	no		no			no
Goba	38	male	Primary ed	Married	26	43					43	152							Working						working		stage 4							stage 4	no	no		no			no
Robe	38	male	Primary ed	Married	26	43					43	152							Working						working		stage 4							stage 4	no	no		no			no
Goba	40	female	high schoo	Divorced	108	43	47	51	52	54	52	169							Bedridden	Working	working	Working		working	working		stage 3	stage 3	stage 3	stage 3	stage 3			stage 1	no	no		no			yes		95	75		261		261
Goba	40	female	high schoo	Divorced	108	43	47	51	52	54	52	169							Bedridden	Working	working	Working		working	working		stage 3	stage 3	stage 3	stage 3	stage 3			stage 1	no	no		no			yes		95	75		261		261
Goba	40	female	high schoo	Divorced	108	43	47	51	52	54	52	169							Bedridden	Working	working	Working		working	working		stage 3	stage 3	stage 3	stage 3	stage 3			stage 1	no	no		no			yes		95	75		261		261
Goba	40	female	high schoo	Divorced	108	43	47	51	52	54	52	169							Bedridden	Working	working	Working		working	working		stage 3	stage 3	stage 3	stage 3	stage 3			stage 1	no	no		no			yes		95	75		261		261
Gnnir	40	female	high schoo	Divorced	108	43	47	51	52	54	52	169							Bedridden	Working	working	Working		working	working		stage 3	stage 3	stage 3	stage 3	stage 3			stage 1	no	no		no			yes		95	75		261		261
Gnnir	40	female	high schoo	Divorced	108	43	47	51	52	54	52	169							Bedridden	Working	working	Working		working	working		stage 3	stage 3	stage 3	stage 3	stage 3			stage 1	no	no		no			yes		95	75		261		261
Goba	40	female	high schoo	Divorced	106	43	47	51	52	54	52	168							Bedridden	Working	working	Working		working	working		stage 3	stage 3	stage 3	stage 3	stage 3			stage 1	no	no		no			yes		95	75		261		261
Goba	42	male	Primary ed	Married	4	43					43	161							Ambulatory						Ambulatory		stage 3							stage 3	no	no		no			yes	86						86
Goba	45	female			1	43					43	157							Working						working		stage 3							stage 3	no	no		no			yes	25						25
Robe	45	female			1	43					43	157							Working						working		stage 3							stage 3	no	no		no			yes	17						17
Goba	50	female	illiterate	Divorced	58	43	44				45	171							Working	Working					working		stage 3	stage 3						stage 1	no	no		no			yes	147	187					187
Goba	50	female	illiterate	Divorced	58	43	44				45	171							Working	Working					working		stage 3	stage 3						stage 1	no	no		no			yes	147						147
Goba	50	female	illiterate	Divorced	58	43	44				45	171							Working	Working					working		stage 3	stage 3						stage 1	no	no		no			yes	147	187					187
Gnnir	50	female	illiterate	Divorced	58	43	44				45	171							Working	Working					working		stage 3	stage 3						stage 1	no	no		no			yes	147						147
Delomena	50	female	illiterate	Divorced	58	43	44				45	171							Working	Working					working		stage 3	stage 3						stage 1	no	no		no			yes	147						147
Robe	50	male	illiterate	Married	2	43					40	167							Working						working		stage 3							stage 3	no	no		no			yes	35						35
Goba	52	female	illiterate	Married	1	43					44	169							Working						working		stage 3							stage 3	no	no		no			yes	350						350
Robe	52	female	illiterate	Married	1	43					44	169							Working						working		stage 3							stage 3	no	no		no			yes	350						350
Goba	52	female	illiterate	Widowed	2	43					34	156							Ambulatory						Ambulatory		stage 3							stage 3	no	no		no			yes	64						64
Gnnir	52	female	illiterate	Widowed	2	43					34	156							Ambulatory						Ambulatory		stage 3							stage 3	no	no		no			yes	64						64
Goba	57	male	Primary ed	Married	7	43	49				49	152							Working	Working					working		stage 3	stage 3						stage 3	no	no		no			yes	169						169
Goba	65	female	illiterate	Widowed	9	43	49				51	163							Ambulatory	Working					working		stage 3	stage 3						stage 3	no	no		no			yes	81	299					299
Goba	65	female	illiterate	Widowed	9	43	49				51	163							Ambulatory	Working					working		stage 3	stage 3						stage 3	no	no		no			yes	81	301					301
Goba	65	female	illiterate	Widowed	9	43	49				51	163							Ambulatory	Working					working		stage 3	stage 3						stage 3	no	no		no			yes	81	256					256
Gnnir	65	female	illiterate	Widowed	9	43	49				51	163							Ambulatory	Working					working		stage 3	stage 3						stage 3	no	no		no			yes	81	299					299
Goba	15	male	Primary ed	Never marr	70	44	46	47	48	45	44	154							Working	Working	working	Working		working	working		stage 3	stage 3	stage 3	stage 3	stage 3			stage 1	no	no		no			yes	210						210
Robe	15	male	Primary ed	Never marr	70	44	46	47	48	45	44	154							Working	Working	working	Working		working	working		stage 3	stage 3	stage 3	stage 3	stage 3			stage 1	no	no		no			yes	210						210
Goba	18	female	high schoo	Married	2	44					44	175							Working						working		stage 3							stage 3	no	no		no			yes
Robe	18	female	high schoo	Married	2	44					44	175							Working						working		stage 3							stage 3	no	no		no			yes
Goba	18	female	high schoo	Never marr	2	44					44	156							Working						working		stage 4							stage 4	yes	no		no			yes	230						230
Goba	18	female	high schoo	Never marr	2	44					44	156							Working						working		stage 4							stage 4	yes	no		no			yes	230						230
Gnnir	18	female	high schoo	Never marr	2	44					44	156							Working						working		stage 4							stage 4	yes	no		no			yes	230						230
Robe	18	female	high schoo	Never marr	2	44					44	156							Working						working		stage 4							stage 4	yes	no		no			yes	230						230
Robe	20	female	high schoo	Married	68	44					47	163							Working						working		stage 3							stage 1	no	no		no			no	330						330
Robe	20	female	high schoo	Married	42	44				47	46	163							Working					working	working		stage 3				stage 3			stage 3	no	no		no			yes	330				554		554
Robe	20	female	illiterate	Married	21	44	50	41	41		50	157							Working	Working	working	Working			working		stage 1	stage 1	stage 1	stage 1				stage 1	no	no		no			no	653						653
Goba	21	female	illiterate	Married	24	44			48		48	181							Working			Working			working		stage 2			stage 2				stage 2	no	no		no			yes	209			260			260
Goba	21	female	illiterate	Married	24	44			48		48	181							Working			Working			working		stage 2			stage 2				stage 2	no	no		no			yes	209			458			458
Goba	21	female	illiterate	Married	24	44			48		48	181							Working			Working			working		stage 2			stage 2				stage 2	no	no		no			yes	209			644			644
Gnnir	21	female	illiterate	Married	24	44			48		48	181							Working			Working			working		stage 2			stage 2				stage 2	no	no		no			yes	209			260			260
Robe	21	female	illiterate	Married	24	44			48		48	181							Working			Working			working		stage 2			stage 2				stage 2	no	no		no			yes	209			260			260
Robe	21	female	illiterate	Married	24	44			48		48	181							Working			Working			working		stage 2			stage 2				stage 2	no	no		no			yes	209			260			260
Goba	22	female	Primary ed	Divorced	4	44					48	173							Ambulatory						working		stage 3							stage 3	no	no		no			no	101						101
Goba	22	female	Primary ed	Divorced	4	44					48	173							Ambulatory						working		stage 3							stage 3	no	no		no			no	101						101
Gnnir	22	female	Primary ed	Divorced	4	44					48	173							Ambulatory						working		stage 3							stage 3	no	no		no			no	101						101
Goba	22	female	Primary ed	Divorced	4	44					44	169							Ambulatory						working		stage 3							stage 3	no	no		no			yes	101						101
Goba	24	female	high schoo	Married	63	44	56	57	61	62	64	176							Working	Working	working	Working		working	working		stage 3	stage 3	stage 3	stage 3	stage 3			stage 1	no	no		no			yes	89		456				456
Goba	24	female	illiterate	Married	24	44	44	44	43	43	43	174							Working	Working	working	Working		working	working		stage 1	stage 1	stage 1	stage 1	stage 1			stage 1	no	no		no			yes	340		956				956
Goba	24	female	illiterate	Married	24	44	44	44	43	43	43	174							Working	Working	working	Working		working	working		stage 1	stage 1	stage 1	stage 1	stage 1			stage 1	no	no		no			yes	340		452				452
Gnnir	24	female	illiterate	Married	24	44	44	44	43	43	43	174							Working	Working	working	Working		working	working		stage 1	stage 1	stage 1	stage 1	stage 1			stage 1	no	no		no			yes	340		1060				1060
Robe	25	female	Primary ed	Married	1	44					44	168							Ambulatory						Ambulatory		stage 3							stage 3	no	no		no			yes	27						27
Goba	25	female	Primary ed	Married	86	44	46	54	56	59	50	167							Working	Working	working	Working		working	working		stage 2	stage 2	stage 2	stage 2	stage 2			stage 1	no	no		no			yes			176	301			301
Gnnir	25	female	Primary ed	Married	86	44	46	54	56	59	50	167							Working	Working	working	Working		working	working		stage 2	stage 2	stage 2	stage 2	stage 2			stage 1	no	no		no			yes			176	301			301
Goba	25	female	Primary ed	Married	86	44	46	54	56	59	50	159							Working	Working	working	Working		working	working		stage 2	stage 2	stage 2	stage 2	stage 2			stage 1	no	no		no			yes			176	301			301
Goba	25	male	Primary ed	Married	7	44	49				49	154							Working	Working					working		stage 3	stage 3						stage 3	no	no		no			yes	129						129
Goba	28	female	high schoo	Married	56	44	47	55	52	51	59	172							Working	Working	working	Working		working	working		stage 3	stage 3	stage 3	stage 3	stage 3			stage 1	yes	no		no			yes	82				371	423	423
Goba	28	female	high schoo	Married	56	44	47	55	52	51	59	172							Working	Working	working	Working		working	working		stage 3	stage 3	stage 3	stage 3	stage 3			stage 1	yes	no		no			yes	82				371	423	423
Robe	28	female	high schoo	Married	56	44	47	55	52	51	59	172							Working	Working	working	Working		working	working		stage 3	stage 3	stage 3	stage 3	stage 3			stage 1	yes	no		no			yes	82				371	423	423
Goba	28	female	illiterate	Widowed	69	44	44	56	56	56	53	152							Working	Working	working	Working		working	working		stage 3	stage 3	stage 3	stage 3	stage 3			stage 1	no	no		no			yes	136	136				521	521
Goba	28	female	illiterate	Widowed	69	44	44	56	56	56	53	152							Working	Working	working	Working		working	working		stage 3	stage 3	stage 3	stage 3	stage 3			stage 1	no	no		no			yes	136	145				356	356
Robe	28	female	illiterate	Widowed	69	44	44	56	56	56	53	152							Working	Working	working	Working		working	working		stage 3	stage 3	stage 3	stage 3	stage 3			stage 1	no	no		no			yes	136	136				521	521
Robe	28	female	illiterate	Widowed	69	44	44	56	56	56	53	152							Working	Working	working	Working		working	working		stage 3	stage 3	stage 3	stage 3	stage 3			stage 1	no	no		no			yes	136	136				521	521
Goba	28	female	illiterate	Divorced	49	44					45	145							Working						working		stage 3							stage 3	no	no		no			no	121						121
Goba	28	female	illiterate	Divorced	49	44					45	145							Working						working		stage 3							stage 3	no	no		no			no	121						121
Gnnir	28	female	illiterate	Divorced	49	44					45	145							Working						working		stage 3							stage 3	no	no		no			no	121						121
Robe	28	female	illiterate	Divorced	49	44					45	145							Working						working		stage 3							stage 3	no	no		no			no	121						121
Goba	29	male	high schoo	Divorced	4	44					44	176							Ambulatory						Ambulatory		stage 4							stage 4	no	no		no			yes	119						119
Goba	29	male	high schoo	Divorced	4	44					44	176							Ambulatory						Ambulatory		stage 4							stage 4	no	no		no			yes	119						119
Goba	29	male	high schoo	Divorced	4	44					44	176							Ambulatory						Ambulatory		stage 4							stage 4	no	no		no			yes	121						119
Goba	29	male	high schoo	Divorced	4	44					44	176							Ambulatory						Ambulatory		stage 4							stage 4	no	no		no			yes	119						119
Gnnir	29	male	high schoo	Divorced	4	44					44	176							Ambulatory						Ambulatory		stage 4							stage 4	no	no		no			yes	119						119
Robe	29	male	high schoo	Divorced	4	44					44	176							Ambulatory						Ambulatory		stage 4							stage 4	no	no		no			yes	119						119
Goba	29	female	high schoo	Married	63	44	56	57	61	62	64	176							Working	Working	working	Working		working	working		stage 3	stage 3	stage 3	stage 3	stage 3			stage 1	no	no		no			yes	79		257				257
Goba	29	female	high schoo	Married	63	44	56	57	61	62	64	176							Working	Working	working	Working		working	working		stage 3	stage 3	stage 3	stage 3	stage 3			stage 1	no	no		no			yes	79		312				312
Goba	29	female	high schoo	Married	63	44	56	57	61	62	64	176							Working	Working	working	Working		working	working		stage 3	stage 3	stage 3	stage 3	stage 3			stage 1	no	no		no			yes	79		257				257
Goba	29	female	high schoo	Married	63	44	56	57	61	62	64	176							Working	Working	working	Working		working	working		stage 3	stage 3	stage 3	stage 3	stage 3			stage 1	no	no		no			yes	79		612				612
Robe	29	female	high schoo	Married	63	44	56	57	61	62	64	176							Working	Working	working	Working		working	working		stage 3	stage 3	stage 3	stage 3	stage 3			stage 1	no	no		no			yes	79		257				257
Goba	29	female	illiterate	Married	3	44					44	167							Working						working		stage 3							stage 3	no	no		no			yes	194						194
Goba	29	female	high schoo	Married	80	44	44	50	48	48	50	157							Working	Working	working	Working		working	working		stage 2	stage 2	stage 2	stage 2	stage 2			stage 1	no	no		no			yes	481		477		348		348
Goba	29	female	high schoo	Married	80	44	44	50	48	48	50	157							Working	Working	working	Working		working	working		stage 2	stage 2	stage 2	stage 2	stage 2			stage 1	no	no		no			yes	481				458		458
Goba	29	female	high schoo	Married	80	44	44	50	48	48	50	157							Working	Working	working	Working		working	working		stage 2	stage 2	stage 2	stage 2	stage 2			stage 1	no	no		no			yes	481		325		647		647
Robe	29	female	high schoo	Married	80	44	44	50	48	48	50	157							Working	Working	working	Working		working	working		stage 2	stage 2	stage 2	stage 2	stage 2			stage 1	no	no		no			yes	481		477		348		348
Goba	30	female	Primary ed	Married	2	44					49	173							Bedridden						working		stage 4							stage 4	yes	yes	1	no			yes	53						53
Goba	30	female	Primary ed	Married	2	44					49	173							Bedridden						working		stage 4							stage 4	yes	yes	1	no			yes	53						53
Gnnir	30	female	Primary ed	Married	2	44					49	173							Bedridden						working		stage 4							stage 4	yes	yes	1	no			yes	53						53
Goba	30	male	Primary ed	Never marr	81	44					65	169							Working				Working		working		stage 3						stage 3	stage 1	no	no		no			yes						286
Goba	30	male	Primary ed	Never marr	81	44					65	169							Working				Working		working		stage 3						stage 3	stage 1	no	no		no			yes						286
Goba	30	male	Primary ed	Never marr	81	44					65	169							Working				Working		working		stage 3						stage 3	stage 1	no	no		no			yes						286
Gnnir	30	male	Primary ed	Never marr	81	44					65	169							Working				Working		working		stage 3						stage 3	stage 1	no	no		no			yes						286
Goba	30	male	Primary ed	Never marr	81	44				44	65	169							Working					working	working		stage 3				stage 3			stage 1	no	no		no			yes
Goba	30	female	illiterate	Married	3	44					44	167							Working						working		stage 3							stage 3	no	no		no			yes	194						194
Goba	30	female	illiterate	Married	3	44					44	167							Working						working		stage 3							stage 3	no	no		no			yes	194						194
Goba	30	female	illiterate	Married	3	44					44	167							Working						working		stage 3							stage 3	no	no		no			yes	194						194
Gnnir	30	female	illiterate	Married	3	44					44	167							Working						working		stage 3							stage 3	no	no		no			yes	194						194
Robe	30	female	illiterate	Married	3	44					44	167							Working						working		stage 3							stage 3	no	no		no			yes	194						194
Robe	30	female	illiterate	Married	3	44					44	167							Working						working		stage 3							stage 3	no	no		no			yes	194						194
Robe	30	female	illiterate	Married	3	44					44	167							Working						working		stage 3							stage 3	no	no		no			yes	194						194
Goba	30	female	high schoo	Divorced	46	44	48	47	49	45	40	167							Working	Working	working	Working		working	working		stage 2	stage 2	stage 2	stage 2	stage 1			stage 1	no	no		no			yes	167	380		505	530	592	592
Robe	30	female	high schoo	Divorced	46	44	48	47	49	45	40	167							Working	Working	working	Working		working	working		stage 2	stage 2	stage 2	stage 2	stage 1			stage 1	no	no		no			yes	167	380		505	530	592	592
Robe	30	female	high schoo	Divorced	46	44	48	47	49	45	40	167							Working	Working	working	Working		working	working		stage 2	stage 2	stage 2	stage 2	stage 1			stage 1	no	no		no			yes	167	380		505	530	592	592
Goba	30	male	high schoo	Divorced	20	44	59	56	58			160							Ambulatory	Working	working	Working			working		stage 3	stage 3	stage 3	stage 3				stage 3	yes	no		no			yes	80	236					236
Goba	30	male	high schoo	Divorced	20	44	59	56	58			160							Ambulatory	Working	working	Working			working		stage 3	stage 3	stage 3	stage 3				stage 3	yes	no		no			yes	80	242					242
Gnnir	30	male	high schoo	Divorced	20	44	59	56	58			160							Ambulatory	Working	working	Working			working		stage 3	stage 3	stage 3	stage 3				stage 3	yes	no		no			yes	80	236					236
Delomena	30	male	high schoo	Divorced	20	44	59	56	58			160							Ambulatory	Working	working	Working			working		stage 3	stage 3	stage 3	stage 3				stage 3	yes	no		no			yes	80	369					369
Delomena	30	male	high schoo	Divorced	20	44	59	56	58			160							Ambulatory	Working	working	Working			working		stage 3	stage 3	stage 3	stage 3				stage 3	yes	no		no			yes	80	236					236
Goba	30	female		Married	22	44	45	42	40		44	158							Working	Working	working	Working			working		stage 3	stage 3	stage 2	stage 2				stage 3	no	no		no			yes	354						354
Goba	30	female		Married	22	44	45	42	40		44	158							Working	Working	working	Working			working		stage 3	stage 3	stage 2	stage 2				stage 3	no	no		no			yes	354						354
Robe	30	female		Married	22	44	45	42	40		44	158							Working	Working	working	Working			working		stage 3	stage 3	stage 2	stage 2				stage 3	no	no		no			yes	354						354
Goba	32	female	high schoo	Never marr	44	44	53	66	68	70	71	173							Ambulatory	Ambulatory	working	Working		working	working		stage 4	stage 4	stage 1	stage 1	stage 1			stage 1	yes	no		no			yes	14			149		302	302
Gnnir	32	female	high schoo	Never marr	44	44	53	66	68	70	71	173							Ambulatory	Ambulatory	working	Working		working	working		stage 4	stage 4	stage 1	stage 1	stage 1			stage 1	yes	no		no			yes	14			149		302	302
Goba	33	male	Primary ed	Married	44	44	55	58	62	61	60	167							Ambulatory	Working	working	Working		working	working		stage 4	stage 4	stage 4	stage 4	stage 4			stage 1	yes	no		no			yes	119				469	414	469
Goba	33	male	Primary ed	Married	44	44	55	58	62	61	60	158							Ambulatory	Working	working	Working		working	working		stage 4	stage 4	stage 4	stage 4	stage 4			stage 1	yes	no		no			yes	119				488		488
Goba	33	male	Primary ed	Married	44	44	55	58	62	61	60	158							Ambulatory	Working	working	Working		working	working		stage 4	stage 4	stage 4	stage 4	stage 4			stage 1	yes	no		no			yes	119				565		565
Gnnir	33	male	Primary ed	Married	44	44	55	58	62	61	60	158							Ambulatory	Working	working	Working		working	working		stage 4	stage 4	stage 4	stage 4	stage 4			stage 1	yes	no		no			yes	119				469		469
Robe	35	female	high schoo	Married	1	44					44	167							Ambulatory						Ambulatory		stage 3							stage 3	no	no		no			yes	37						37
Robe	35	female	high schoo	Married	1	44					44	167							Ambulatory						Ambulatory		stage 3							stage 3	no	no		no			yes	37						37
Goba	35	male	high schoo	Married	88	44					48	160							Working						working		stage 3							stage 1	no	no		no			no	152						152
Goba	35	male	high schoo	Married	88	44					48	160							Working						working		stage 3							stage 1	no	no		no			no	152						152
Goba	35	male	high schoo	Married	88	44					48	160							Working						working		stage 3							stage 1	no	no		no			no	152						152
Gnnir	35	male	high schoo	Married	88	44					48	160							Working						working		stage 3							stage 1	no	no		no			no	152						152
Gnnir	35	male	high schoo	Married	88	44					48	160							Working						working		stage 3							stage 1	no	no		no			no	152						152
Robe	35	male	high schoo	Married	88	44					48	160							Working						working		stage 3							stage 1	no	no		no			no	152						152
Goba	35	female	Primary ed	Widowed	77	44	46	45	48	47	44	159							Ambulatory	Working	working	Working		working	working		stage 3	stage 3	stage 3	stage 3	stage 3			stage 1	no	no		no			yes	55				248		248
Goba	35	female	Primary ed	Widowed	77	44	46	45	48	47	44	159							Ambulatory	Working	working	Working		working	working		stage 3	stage 3	stage 3	stage 3	stage 3			stage 1	no	no		no			yes	55				321		321
Gnnir	35	female	Primary ed	Widowed	77	44	46	45	48	47	44	159							Ambulatory	Working	working	Working		working	working		stage 3	stage 3	stage 3	stage 3	stage 3			stage 1	no	no		no			yes	55				248		248
Goba	35	female	Primary ed	Widowed	77	44	46	45	48	48	44	157							Working	Working	working	Working		working	working		stage 3	stage 3	stage 3	stage 3	stage 3			stage 1	no	no		no			yes	55				544		544
Goba	35	female	illiterate	Married	16	44	47	47			44	153							Working	Working	working				working		stage 3	stage 3	stage 1					stage 1	no	no		no			yes	502						502
Goba	35	female	illiterate	Married	16	44	47	47			44	153							Working	Working	working				working		stage 3	stage 3	stage 1					stage 1	no	no		no			yes	502						502
Robe	35	female	illiterate	Married	16	44	47	47			44	153							Working	Working	working				working		stage 3	stage 3	stage 1					stage 1	no	no		no			yes	502						502
Robe	35	female	illiterate	Married	16	44	47	47			44	153							Working	Working	working				working		stage 3	stage 3	stage 1					stage 1	no	no		no			yes	502						502
Goba	38	female	illiterate	Married	4	44					46	168							Working						working		stage 3							stage 3	yes	yes	2	no			yes	68						68
Goba	38	female	illiterate	Married	4	44					46	168							Working						working		stage 3							stage 3	yes	yes	2	no			yes	68						68
Gnnir	38	female	illiterate	Married	4	44					46	168							Working						working		stage 3							stage 3	yes	yes	2	no			yes	68						68
Goba	38	female	College an	Never marr	113	44	43	44	49	48	49	154							Ambulatory	Ambulatory	working	Working		working	working		stage 3	stage 3	stage 3	stage 3	stage 3			stage 1	no	no		no			yes				397		740	740
Gnnir	38	female	College an	Never marr	113	44	43	44	49	48	49	154							Ambulatory	Ambulatory	working	Working		working	working		stage 3	stage 3	stage 3	stage 3	stage 3			stage 1	no	no		no			yes				397		740	740
Delomena	38	female	College an	Never marr	113	44	43	44	49	48	49	154							Ambulatory	Ambulatory	working	Working		working	working		stage 3	stage 3	stage 3	stage 3	stage 3			stage 1	no	no		no			yes				397		740	740
Robe	39	female	illiterate	Divorced	96	44					50	169							Ambulatory						working		stage 3							stage 3	no	no		no			no	175						175
Robe	40	female	high schoo	Married	90	44					45	169							Working						working		stage 3							stage 1	no	no		no			no	276						276
Goba	42	female	illiterate	Married	8	44	46				46	175							Working	Working					working		stage 3	stage 3						stage 3	no	no		no			yes	224	725					725
Goba	42	female	illiterate	Married	8	44	46				46	175							Working	Working					working		stage 3	stage 3						stage 3	no	no		no			yes	224	569					569
Goba	42	female	illiterate	Married	8	44	46				46	175							Working	Working					working		stage 3	stage 3						stage 3	no	no		no			yes	224	777					777
Gnnir	42	female	illiterate	Married	8	44	46				46	175							Working	Working					working		stage 3	stage 3						stage 3	no	no		no			yes	224	825					825
Goba	42	female	illiterate	Married	7	44	44				46	158							Working	Working					working		stage 3	stage 3						stage 3	no	no		no			yes	224	663					663
Goba	43	male	high schoo	Married	41	44	54	52	51	49	46	162							Ambulatory	Working	working	Working		working	working		stage 4	stage 4	stage 4	stage 4	stage 4			stage 1	no	no		no			yes	220			654		541	654
Robe	45	female	Primary ed	Married	43	44	43	42	44	46	50	173							Working	Working	working	Working		working	working		stage 3	stage 3	stage 3	stage 3	stage 1			stage 1	no	no		no			yes	127		261	504		461	504
Goba	46	male	high schoo	Divorced	4	44					44	176							Ambulatory						Ambulatory		stage 4							stage 4	no	no		no			yes	156						156
Goba	50	male	illiterate		1	44					44	167							Working						working		stage 3							stage 3	yes	no		no			yes	29						29
Robe	50	male	illiterate		1	44					44	167							Working						working		stage 3							stage 3	yes	no		no			yes	29						29
Goba	50	female	illiterate	Divorced	1	44					45	158							Ambulatory						Ambulatory		stage 3							stage 3	no	no		no			no
Goba	50	female	illiterate	Divorced	1	44					45	158							Ambulatory						Ambulatory		stage 3							stage 3	no	no		no			no
Goba	50	female	illiterate	Divorced	1	44					45	158							Ambulatory						Ambulatory		stage 3							stage 3	no	no		no			no
Goba	50	female	illiterate	Divorced	1	44					45	158							Ambulatory						Ambulatory		stage 3							stage 3	no	no		no			no
Gnnir	50	female	illiterate	Divorced	1	44					45	158							Ambulatory						Ambulatory		stage 3							stage 3	no	no		no			no
Gnnir	50	female	illiterate	Divorced	1	44					45	158							Ambulatory						Ambulatory		stage 3							stage 3	no	no		no			no
Goba	51	male	Primary ed	Never marr	107	44					44	168							Ambulatory						Ambulatory		stage 4							stage 4	no	no		no			yes	50						260
Goba	51	male	Primary ed	Never marr	107	44					44	168							Ambulatory						Ambulatory		stage 4							stage 4	no	no		no			yes	50						260
Gnnir	51	male	Primary ed	Never marr	107	44					44	168							Ambulatory						Ambulatory		stage 4							stage 4	no	no		no			yes	50						260
Goba	51	male	Primary ed	Never marr	107	44					44	163							Ambulatory						Ambulatory		stage 4							stage 2	no	no		no			yes	50						260
Goba	52	female	illiterate	Widowed	17	44	50	53			53	169							Working	Working	working				working		stage 3	stage 1	stage 1					stage 1	no	no		no			yes	30		325				325
Goba	52	female	illiterate	Widowed	17	44	50	53			53	167							Working	Working	working				working		stage 3	stage 1	stage 1					stage 1	yes	no		no			yes	30		566				566
Goba	52	female	illiterate	Widowed	17	44	50	53			53	167							Working	Working	working				working		stage 3	stage 1	stage 1					stage 1	yes	no		no			yes	30		455				455
Goba	52	female	illiterate	Widowed	17	44	50	53			53	167							Working	Working	working				working		stage 3	stage 1	stage 1					stage 1	yes	no		no			yes	30		111				111
Gnnir	52	female	illiterate	Widowed	17	44	50	53			53	167							Working	Working	working				working		stage 3	stage 1	stage 1					stage 1	yes	no		no			yes	30		142				142
Goba	60	female	Primary ed	Married	21	44	50	51	54		54	168							Working	Working	working	Working			working		stage 2	stage 2	stage 2	stage 1				stage 1	no	no		no			yes	255						255
Goba	60	female	Primary ed	Married	21	44	50	51	54		54	168							Working	Working	working	Working			working		stage 2	stage 2	stage 2	stage 1				stage 1	no	no		no			yes	255						255
Goba	60	female	Primary ed	Married	21	44	50	51	54		54	168							Working	Working	working	Working			working		stage 2	stage 2	stage 2	stage 1				stage 1	no	no		no			yes	255						255
Robe	60	female	Primary ed	Married	21	44	50	51	54		54	168							Working	Working	working	Working			working		stage 2	stage 2	stage 2	stage 1				stage 1	no	no		no			yes	255						255
Goba	19	female	high schoo	Divorced	1	45					45								Bedridden						Bed Ridden		stage 3							stage 3	no	no		no			yes
Goba	20	male	illiterate	Married	1	45					45	158							Working						working		stage 3							stage 3	no	no		no			no	162						162
Goba	20	male	illiterate	Married	1	45					45	158							Working						working		stage 3							stage 3	no	no		no			no	162						162
Goba	20	male	illiterate	Married	1	45					45	158							Working						working		stage 3							stage 3	no	no		no			no	162						162
Robe	20	male	illiterate	Married	1	45					45	158							Working						working		stage 3							stage 3	no	no		no			no	162						162
Goba	20	female	illiterate	Married	6	45	50				50	157							Working	Working					working		stage 3	stage 3						stage 3	yes	no		no			no	127						127
Goba	20	female	illiterate	Married	6	45	50				50	157							Working	Working					working		stage 3	stage 3						stage 3	yes	no		no			no	127						127
Goba	20	female	illiterate	Married	6	45	50				50	157							Working	Working					working		stage 3	stage 3						stage 3	yes	no		no			no	127						127
Goba	20	female	illiterate	Married	6	45	50				50	157							Working	Working					working		stage 3	stage 3						stage 3	yes	no		no			no	127						127
Goba	20	female	illiterate	Married	6	45	50				50	157							Working	Working					working		stage 3	stage 3						stage 3	yes	no		no			no	127						127
Robe	20	female	illiterate	Married	6	45	50				50	157							Working	Working					working		stage 3	stage 3						stage 3	yes	no		no			no	127						127
Goba	22	female	Primary ed	Married	68	45	47	55	61	59	56	169							Working	Working	working	Working		working	working		stage 3	stage 3	stage 3	stage 3	stage 1			stage 1	no	no		no			yes	185		329			412	412
Goba	22	female	Primary ed	Married	68	45	47	55	61	59	56	169							Working	Working	working	Working		working	working		stage 3	stage 3	stage 3	stage 3	stage 1			stage 1	no	no		no			yes	185		566			487	566
Goba	22	female	Primary ed	Married	68	45	47	55	61	59	56	169							Working	Working	working	Working		working	working		stage 3	stage 3	stage 3	stage 3	stage 1			stage 1	no	no		no			yes	185		399			477	477
Goba	22	female	Primary ed	Married	68	45	47	55	61	59	56	169							Working	Working	working	Working		working	working		stage 3	stage 3	stage 3	stage 3	stage 1			stage 1	no	no		no			yes	185		300			528	528
Gnnir	22	female	Primary ed	Married	68	45	47	55	61	59	56	169							Working	Working	working	Working		working	working		stage 3	stage 3	stage 3	stage 3	stage 1			stage 1	no	no		no			yes	185		329			412	412
Gnnir	22	female	Primary ed	Married	68	45	47	55	61	59	56	169							Working	Working	working	Working		working	working		stage 3	stage 3	stage 3	stage 3	stage 1			stage 1	no	no		no			yes	185		411			418	418
Goba	22	female	high schoo	Never marr	4	45					45	154							Ambulatory						Ambulatory		stage 1							stage 1	no	no		no			no
Goba	24	female	illiterate	Married	24	45	45	44	43	43	43	167							Working	Working	working	Working		working	working		stage 1	stage 1	stage 1	stage 1	stage 1			stage 1	no	no		no			yes	340		1060				1060
Robe	24	female	Primary ed	Married	2	45					45	164							Working						working		stage 3							stage 3	no	no		no			yes
Robe	25	female		Married	26	45	45	45	50	50	50	160							Working	Working	working	Working		working	working		stage 2	stage 1	stage 1	stage 1	stage 1			stage 1	no	no		no			yes		407					407
Goba	25	female	illiterate	Married	10	45	51				51	159							Working	Working					working		stage 3	stage 3						stage 3	no	no		no			no	99						99
Robe	25	female	high schoo	Married	93	45					56	157							Working						working		stage 3							stage 1	no	no		no			yes	61						61
Goba	25	female	illiterate	Married	12	45	51	51			51	157							Working	Working	working				working		stage 3	stage 3	stage 3					stage 3	no	no		no			yes	99						99
Goba	25	female	illiterate	Married	12	45	51	51			51	157							Working	Working	working				working		stage 3	stage 3	stage 3					stage 3	no	no		no			yes	99						99
Gnnir	25	female	illiterate	Married	12	45	51	51			51	157							Working	Working	working				working		stage 3	stage 3	stage 3					stage 3	no	no		no			yes	99						99
Goba	26	female	illiterate	Married	81	45	45	48	46	47	45	172							Working	Working	working	Working		working	working		stage 3	stage 3	stage 3	stage 3	stage 3			stage 1	no	no		no			yes	226		1060			461	1060
Robe	26	female	illiterate	Married	81	45	45	48	46	47	45	172							Working	Working	working	Working		working	working		stage 3	stage 3	stage 3	stage 3	stage 3			stage 1	no	no		no			yes	226		1060			461	1060
Goba	26	female	high schoo	Widowed	62	45	49	52	53	56	52	169							Working	Working	working	Working		working	working		stage 3	stage 3	stage 3	stage 3	stage 3			stage 1	no	no		no			yes	142	313	528	283	211	237	528
Goba	26	female	high schoo	Widowed	62	45	49	52	53	56	52	169							Working	Working	working	Working		working	working		stage 3	stage 3	stage 3	stage 3	stage 3			stage 1	no	no		no			yes	142	325	658	712	655		712
Gnnir	26	female	high schoo	Widowed	62	45	49	52	53	56	52	169							Working	Working	working	Working		working	working		stage 3	stage 3	stage 3	stage 3	stage 3			stage 1	no	no		no			yes	142	313	528	283	211	237	528
Goba	27	female	Primary ed	Never marr	46	45	48	52	53	52	46	164							Working	Working	working	Working	Working	working	working		stage 3	stage 1	stage 1	stage 1	stage 1			stage 1	no	no		no			yes	182	349		485			485
Goba	27	female	Primary ed	Never marr	46	45	48	52	53	52	46	164							Working	Working	working	Working	Working	working	working		stage 3	stage 1	stage 1	stage 1	stage 1			stage 1	no	no		no			yes	182	285		502			502
Goba	27	female	Primary ed	Never marr	46	45	48	52	53	52	46	164							Working	Working	working	Working	Working	working	working		stage 3	stage 1	stage 1	stage 1	stage 1			stage 1	no	no		no			yes	182	349		485			485
Goba	27	female	Primary ed	Never marr	46	45	48	52	53	52	46	164							Working	Working	working	Working	Working	working	working		stage 3	stage 1	stage 1	stage 1	stage 1			stage 1	no	no		no			yes	182	349		485			485
Gnnir	27	female	Primary ed	Never marr	46	45	48	52	53	52	46	164							Working	Working	working	Working	Working	working	working		stage 3	stage 1	stage 1	stage 1	stage 1			stage 1	no	no		no			yes	182	349		485			485
Gnnir	27	female	Primary ed	Never marr	46	45	48	52	53	52	46	164							Working	Working	working	Working	Working	working	working		stage 3	stage 1	stage 1	stage 1	stage 1			stage 1	no	no		no			yes	182	355		474			474
Robe	28	female	illiterate	Married	27	45	47	45	43	43	44	173							Working	Working	working	Working		working	working		stage 1	stage 1	stage 1	stage 1	stage 1			stage 1	no	no		no			yes	197	234	209				234
Robe	28	female	high schoo	Married	41	45	46	47	48	48	48	169							Working	Working	working	Working		working	working		stage 3	stage 3	stage 3	stage 2	stage 2			stage 1	no	no		no			no	279				459		459
Goba	28	female	high schoo	Married	25	45	44	43	44	46	42	165							Working	Working	working	Working		working	working		stage 1	stage 1	stage 1	stage 1	stage 1			stage 1	no	no		no			yes	233	269		130			269
Goba	28	female	high schoo	Married	30	45	44	43	44	42	42	164							Working	Working	working	Working		working	working		stage 1	stage 1	stage 1	stage 1	stage 1			stage 1	no	no		no			yes	233	269		130			269
Goba	28	female	high schoo	Married	30	45	44	43	44	42	42	164							Working	Working	working	Working		working	working		stage 1	stage 1	stage 1	stage 1	stage 1			stage 1	no	no		no			yes	233	365		201			365
Goba	28	female	high schoo	Married	30	45	44	43	44	42	42	164							Working	Working	working	Working		working	working		stage 1	stage 1	stage 1	stage 1	stage 1			stage 1	no	no		no			yes	233	326		466			466
Gnnir	28	female	high schoo	Married	30	45	44	43	44	42	42	164							Working	Working	working	Working		working	working		stage 1	stage 1	stage 1	stage 1	stage 1			stage 1	no	no		no			yes	233	269		130			269
Goba	28	female	illiterate	Divorced	8	45	43				43	162							Working	Working					working		stage 2	stage 2						stage 2	no	no		no			yes	86						86
Robe	28	male	illiterate	Married	87	45					55	156							Working						working		stage 3							stage 3	no	no		no			yes
Robe	29	female	Primary ed	Married	80	45	48	51	51	51	41	169							Working	Working	working	Working		working	working		stage 2	stage 2	stage 2	stage 2	stage 2			stage 1	no	no		no			yes				189		254	189
Goba	30	female	College an	Never marr	16	45			44		44	173							Working			Working			working		stage 3			stage 3				stage 3	no	no		no			no
Robe	30	female	College an	Never marr	16	45			44		44	173							Working			Working			working		stage 3			stage 3				stage 3	no	no		no			no
Goba	30	female	Primary ed	Married	78	45	49	51	51	49	48	169							Working	Working	working	Working		working	working		stage 4	stage 4	stage 4	stage 4	stage 4			stage 1	no	no		no			yes	35	134	118		195	437	437
Goba	30	female	Primary ed	Married	56	45	45	46	46	48	44	168							Working	Working	working	Working		working	working		stage 1	stage 1	stage 1	stage 1	stage 1			stage 1	no	no		no			yes	208			569			569
Goba	30	female	Primary ed	Married	56	45	45	46	46	48	44	168							Working	Working	working	Working		working	working		stage 1	stage 1	stage 1	stage 1	stage 1			stage 1	no	no		no			yes	208			688			688
Goba	30	female	Primary ed	Married	56	45	45	46	46	48	44	168							Working	Working	working	Working		working	working		stage 1	stage 1	stage 1	stage 1	stage 1			stage 1	no	no		no			yes	208			654			654
Gnnir	30	female	Primary ed	Married	56	45	45	46	46	48	44	168							Working	Working	working	Working		working	working		stage 1	stage 1	stage 1	stage 1	stage 1			stage 1	no	no		no			yes	208			569			569
Gnnir	30	female	Primary ed	Married	56	45	45	46	46	48	44	168							Working	Working	working	Working		working	working		stage 1	stage 1	stage 1	stage 1	stage 1			stage 1	no	no		no			yes	210			575			575
Robe	30	female	Primary ed	Married	56	45	45	46	46	48	44	168							Working	Working	working	Working		working	working		stage 1	stage 1	stage 1	stage 1	stage 1			stage 1	no	no		no			yes	208			569			569
Goba	30	female	high schoo	Married	65	45	47	46	50	49	50	166							Working	Working	working	Working		working	working		stage 2	stage 2	stage 2	stage 2	stage 2			stage 2	no	no		no			yes	195		408		461	626	626
Robe	30	female	high schoo	Married	65	45	47	46	50	49	50	166							Working	Working	working	Working		working	working		stage 2	stage 2	stage 2	stage 2	stage 2			stage 2	no	no		no			yes	195		408		461	626	626
Robe	30	female	high schoo	Married	65	45	47	46	50	49	50	166							Working	Working	working	Working		working	working		stage 2	stage 2	stage 2	stage 2	stage 2			stage 2	no	no		no			yes	195		408		461	626	626
Goba	30	female	Primary ed	Married	78	45	49	51	51	49	48	158							Working	Working	working	Working		working	working		stage 4	stage 4	stage 4	stage 4	stage 4			stage 1	no	no		no			yes	49	158	169		201	458	458
Goba	30	female	Primary ed	Married	78	45	49	51	51	49	48	158							Working	Working	working	Working		working	working		stage 4	stage 4	stage 4	stage 4	stage 4			stage 1	no	no		no			yes	35	134	145		169	588	588
Goba	30	female	Primary ed	Married	78	45	49	51	51	49	48	158							Working	Working	working	Working		working	working		stage 4	stage 4	stage 4	stage 4	stage 4			stage 1	no	no		no			yes	35	156	522		644	722	722
Goba	30	female	Primary ed	Married	78	45	49	51	51	49	48	158							Working	Working	working	Working		working	working		stage 4	stage 4	stage 4	stage 4	stage 4			stage 1	no	no		no			yes	35	101	120			566	566
Goba	30	female	Primary ed	Married	78	45	49	51	51	49	48	158							Working	Working	working	Working		working	working		stage 4	stage 4	stage 4	stage 4	stage 4			stage 1	no	no		no			yes	35	134			201	499	499
Goba	30	female	Primary ed	Married	78	45	49	51	51	49	48	158							Working	Working	working	Working		working	working		stage 4	stage 4	stage 4	stage 4	stage 4			stage 1	no	no		no			yes	35	134	118		195	437	437
Gnnir	30	female	Primary ed	Married	78	45	49	51	51	49	48	158							Working	Working	working	Working		working	working		stage 4	stage 4	stage 4	stage 4	stage 4			stage 1	no	no		no			yes	35	134	118		195	437	437
Goba	30	female	Primary ed	Married	2	45					46	154							Working						working		stage 2							stage 2	no	no		no			yes	153						153
Robe	30	female	Primary ed	Married	2	45					46	154							Working						working		stage 2							stage 2	no	no		no			yes	153						153
Goba	31	female		Married	99	45	50	52	51	54	64	173							Working	Working	working	Working		working	working		stage 3	stage 3	stage 3	stage 3	stage 3			stage 1	no	no		no			yes	35	188	164		415	508	508
Goba	31	female		Married	99	45	50	52	51	54	64	173							Working	Working	working	Working		working	working		stage 3	stage 3	stage 3	stage 3	stage 3			stage 1	no	no		no			yes	35	169	325		415	511	511
Robe	31	female		Married	99	45	50	52	51	54	64	173							Working	Working	working	Working		working	working		stage 3	stage 3	stage 3	stage 3	stage 3			stage 1	no	no		no			yes	35	188	164		415	508	508
Goba	31	female	high schoo	Never marr	5	45					45	169							Working						working		stage 2							stage 2	yes	no		no			yes	100						100
Robe	31	female	high schoo	Never marr	5	45					45	169							Working						working		stage 2							stage 2	yes	no		no			yes	100						100
Goba	31	female	high schoo	Married	15	45	57	52			52	158							Working	Working	working				working		stage 4	stage 4	stage 4					stage 3	yes	no		no			yes	11						11
Goba	31	female	high schoo	Married	15	45	57	52			52	158							Working	Working	working				working		stage 4	stage 4	stage 4					stage 3	yes	no		no			yes	11						11
Gnnir	31	female	high schoo	Married	15	45	57	52			52	158							Working	Working	working				working		stage 4	stage 4	stage 4					stage 3	yes	no		no			yes	11						11
Goba	32	female	illiterate	Widowed	38	45	58	60	50	51	52	173							Working	Working	working	Working		working	working		stage 3	stage 3	stage 3	stage 3	stage 3			stage 3	no	no		no			yes	121	356		412			412
Goba	32	female	high schoo	Never marr	85	45	54	52	50	50	51	168							Working	Working	working	Working		working	working		stage 3	stage 3	stage 3	stage 3	stage 3			stage 3	yes	no		no			yes	51	310				416	416
Goba	32	female	high schoo	Never marr	85	45	54	52	50	50	51	168							Working	Working	working	Working		working	working		stage 3	stage 3	stage 3	stage 3	stage 3			stage 3	yes	no		no			yes	51	310				416	416
Robe	32	female	high schoo	Never marr	85	45	54	52	50	50	51	168							Working	Working	working	Working		working	working		stage 3	stage 3	stage 3	stage 3	stage 3			stage 3	yes	no		no			yes	51	310				416	416
Robe	32	female	illiterate	Married	34	45					45	158							Working						working		stage 3							stage 2	yes	no		no			yes	256						256
Goba	33	female	high schoo	Married	67	45					67	164							Working						working		stage 2							stage 1	no	no		no			yes	198						198
Goba	33	female	high schoo	Married	67	45					67	164							Working						working		stage 2							stage 1	no	no		no			yes	198						198
Goba	33	female	high schoo	Married	67	45					67	164							Working						working		stage 2							stage 1	no	no		no			yes	198						198
Gnnir	33	female	high schoo	Married	67	45					67	164							Working						working		stage 2							stage 1	no	no		no			yes	198						198
Goba	33	female	high schoo	Married	67	45					67	158							Working						working		stage 2							stage 1	no	no		no			yes	198						198
Goba	34	female	Primary ed	Married	17	45	50	50			50	164							Working	Working	working				working		stage 3	stage 3	stage 3					stage 3	no	no		no			yes	284	406					406
Gnnir	34	female	Primary ed	Married	17	45	50	50			50	164							Working	Working	working				working		stage 3	stage 3	stage 3					stage 3	no	no		no			yes	284	406					406
Robe	34	male	College an	Married	19	45	51	50	50		50	157							Ambulatory	Ambulatory	Ambulatory	Ambulatory			Ambulatory		stage 3	stage 3	stage 3	stage 3				stage 3	no	no		no			yes	170						170
Goba	35	female			3	45					45	177							Working						working		stage 2							stage 2	no	no		no			yes	89						89
Goba	35	female			3	45					45	177							Working						working		stage 2							stage 2	no	no		no			yes	89						89
Goba	35	female			3	45					45	177							Working						working		stage 2							stage 2	no	no		no			yes	89						89
Goba	35	female			3	45					45	177							Working						working		stage 2							stage 2	no	no		no			yes	89						89
Gnnir	35	female			3	45					45	177							Working						working		stage 2							stage 2	no	no		no			yes	96						96
Robe	35	female			3	45					45	177							Working						working		stage 2							stage 2	no	no		no			yes	89						89
Robe	35	female			3	45					45	177							Working						working		stage 2							stage 2	no	no		no			yes	89						89
Robe	35	female			3	45					45	177							Working						working		stage 2							stage 2	no	no		no			yes	89						89
Goba	35	female	Primary ed	Married	84	45		56	56	60	55	173							Ambulatory		working	Working		working	working		stage 3		stage 3	stage 3	stage 3			stage 1	no	no		no			yes	124		218	374		371
Robe	35	female	Primary ed	Married	84	45		56	56	60	55	173							Ambulatory		working	Working		working	working		stage 3		stage 3	stage 3	stage 3			stage 1	no	no		no			yes	124		218	374		371
Robe	35	male			93	45			58	60	57	172							Working			Working		working	working		stage 3			stage 3	stage 3			stage 1	no	no		no			yes	140				321		321
Goba	35	female	Primary ed	Divorced	75	45	50	53	46	47	48	167							Working	Working	working	Working		working	working		stage 3	stage 3	stage 3	stage 3	stage 3			stage 1	yes	no		no			yes	69	112	767		420		767
Gnnir	35	female	Primary ed	Divorced	75	45	50	53	46	47	48	167							Working	Working	working	Working		working	working		stage 3	stage 3	stage 3	stage 3	stage 3			stage 1	yes	no		no			yes	69	112	767		420		767
Delomena	35	female	Primary ed	Divorced	75	45	50	53	46	47	48	167							Working	Working	working	Working		working	working		stage 3	stage 3	stage 3	stage 3	stage 3			stage 1	yes	no		no			yes	69	112	767		420		767
Goba	35	male	high schoo	Divorced	61	45	52	54	54	55	51	162							Working	Working	working	Working		working	working		stage 3	stage 3	stage 3	stage 1	stage 1			stage 1	no	no		no			yes	199			427			427
Goba	35	male	high schoo	Divorced	61	45	52	54	54	55	51	162							Working	Working	working	Working		working	working		stage 3	stage 3	stage 3	stage 1	stage 1			stage 1	no	no		no			yes	199			604			604
Goba	35	male	high schoo	Divorced	61	45	52	54	54	55	51	162							Working	Working	working	Working		working	working		stage 3	stage 3	stage 3	stage 1	stage 1			stage 1	no	no		no			yes	199			325			325
Gnnir	35	male	high schoo	Divorced	61	45	52	54	54	55	51	162							Working	Working	working	Working		working	working		stage 3	stage 3	stage 3	stage 1	stage 1			stage 1	no	no		no			yes	199			427			427
Goba	35	female	high schoo	Divorced	84	45					47	160							Ambulatory						working		stage 3							stage 1	no	no		no			no	163						163
Goba	35	female	high schoo	Divorced	84	45					47	160							Ambulatory						working		stage 3							stage 1	no	no		no			no	163						163
Goba	35	female	high schoo	Divorced	84	45					47	160							Ambulatory						working		stage 3							stage 1	no	no		no			no	163						163
Gnnir	35	female	high schoo	Divorced	84	45					47	160							Ambulatory						working		stage 3							stage 1	no	no		no			no	163						163
Robe	35	female	high schoo	Divorced	84	45					47	160							Ambulatory						working		stage 3							stage 1	no	no		no			no	163						163
Robe	35	female	high schoo	Divorced	84	45					47	160							Ambulatory						working		stage 3							stage 1	no	no		no			no	163						163
Goba	35	female	Primary ed	Never marr	1	45					45	158							Bedridden						Bed Ridden		stage 1							stage 1	no	no		no			no
Goba	35	female	Primary ed	Never marr	1	45					45	158							Bedridden						Bed Ridden		stage 1							stage 1	no	no		no			no
Goba	35	female	Primary ed	Never marr	1	45					45	158							Bedridden						Bed Ridden		stage 1							stage 1	no	no		no			no
Gnnir	35	female	Primary ed	Never marr	1	45					45	158							Bedridden						Bed Ridden		stage 1							stage 1	no	no		no			no
Robe	35	female	Primary ed	Never marr	1	45					45	158							Bedridden						Bed Ridden		stage 1							stage 1	no	no		no			no
Robe	35	female	Primary ed	Never marr	1	45					45	158							Bedridden						Bed Ridden		stage 1							stage 1	no	no		no			no
Goba	35	female	illiterate	Married	57	45	45	44	45	44	47	158							Working	Working	working	Working		working	working		stage 2	stage 2	stage 2	stage 2	stage 2			stage 1	no	no		no			yes	182		317	377		463	463
Goba	35	female	illiterate	Married	57	45	45	44	45	44	47	158							Working	Working	working	Working		working	working		stage 2	stage 2	stage 2	stage 2	stage 2			stage 1	no	no		no			yes	182		325	455			455
Goba	35	female	illiterate	Married	57	45	45	44	45	44	47	158							Working	Working	working	Working		working	working		stage 2	stage 2	stage 2	stage 2	stage 2			stage 1	no	no		no			yes	182		317	377		463	463
Robe	35	female	illiterate	Married	57	45	45	44	45	44	47	158							Working	Working	working	Working		working	working		stage 2	stage 2	stage 2	stage 2	stage 2			stage 1	no	no		no			yes	182		317	377		463	463
Goba	35	female	Primary ed	Married	78	45	49	51	51	49	48	158							Working	Working	working	Working		working	working		stage 4	stage 4	stage 4	stage 4	stage 4			stage 1	no	no		no			yes	45	189	118		211	457	457
Goba	35	male	high schoo	Divorced	61	45	52	54	54	55	51	156							Working	Working	working	Working		working	working		stage 3	stage 3	stage 3	stage 1	stage 1			stage 1	no	no		no			yes	199			502			502
Goba	35	female	Primary ed	Married	82	45	45	44	44	45	42	154							Working	Working	working	Working		working	working		stage 3	stage 3	stage 3	stage 3	stage 3			stage 2	no	no		no			yes	315	458		366		587	587
Goba	35	female	Primary ed	Married	82	45	45	44	44	45	42	154							Working	Working	working	Working		working	working		stage 3	stage 3	stage 3	stage 3	stage 3			stage 2	no	no		no			yes	315	112				566	566
Goba	35	female	Primary ed	Married	82	45	45	44	44	45	42	154							Working	Working	working	Working		working	working		stage 3	stage 3	stage 3	stage 3	stage 3			stage 2	no	no		no			yes	315	187				259	259
Goba	35	female	Primary ed	Married	82	45	45	44	44	45	42	154							Working	Working	working	Working		working	working		stage 3	stage 3	stage 3	stage 3	stage 3			stage 2	no	no		no			yes	315	395		439		375	439
Gnnir	35	female	Primary ed	Married	82	45	45	44	44	45	42	154							Working	Working	working	Working		working	working		stage 3	stage 3	stage 3	stage 3	stage 3			stage 2	no	no		no			yes	315	402				721	721
Robe	35	female	Primary ed	Married	82	45	45	44	44	45	42	154							Working	Working	working	Working		working	working		stage 3	stage 3	stage 3	stage 3	stage 3			stage 2	no	no		no			yes	315	395		439		375	439
Robe	35	female	Primary ed	Married	82	45	45	44	44	45	42	154							Working	Working	working	Working		working	working		stage 3	stage 3	stage 3	stage 3	stage 3			stage 2	no	no		no			yes	315	395		439		375	439
Robe	35	female	Primary ed	Married	82	45	45	44	44	45	42	154							Working	Working	working	Working		working	working		stage 3	stage 3	stage 3	stage 3	stage 3			stage 2	no	no		no			yes	315	395		439		375	439
Goba	35	female	Primary ed	Married	59	45	51	51	48	48	46	152							Working	Working	working	Working		working	working		stage 2	stage 2	stage 2	stage 2	stage 1			stage 1	no	no		no			yes	202	312		258	489	502	502
Gnnir	35	female	Primary ed	Married	59	45	51	51	48	48	46	152							Working	Working	working	Working		working	working		stage 2	stage 2	stage 2	stage 2	stage 1			stage 1	no	no		no			yes	202	566			602		602
Goba	36	female	Primary ed	Married	65	45					45	169							Working						working		stage 3							stage 3	no	no		no			yes	181						181
Robe	36	female	Primary ed	Married	65	45					45	169							Working						working		stage 3							stage 3	no	no		no			yes	181						181
Robe	37	female	illiterate	Divorced	96	45	46	49	48	48	45	173							Working	Working	working	Working		working	working		stage 3	stage 3	stage 3	stage 3	stage 3			stage 1	no	no		no			yes	121					500	500
Goba	37	female	Primary ed	Married	82	45	45	44	44	45	42	154							Working	Working	working	Working		working	working		stage 3	stage 3	stage 3	stage 3	stage 3			stage 2	no	no		no			yes	315	395		439		375	439
Goba	38	female	illiterate	Married	74	45	46	46	45	45	47	169							Working	Working	working	Working		working	working		stage 2	stage 2	stage 2	stage 2	stage 2			stage 2	no	no		no			yes	79						79
Robe	38	female	illiterate	Married	74	45	46	46	45	45	47	169							Working	Working	working	Working		working	working		stage 2	stage 2	stage 2	stage 2	stage 2			stage 2	no	no		no			yes	79						79
Robe	38	female	illiterate	Married	74	45	46	46	45	45	47	169							Working	Working	working	Working		working	working		stage 2	stage 2	stage 2	stage 2	stage 2			stage 2	no	no		no			yes	79						79
Goba	39	male	Primary ed	Married	16	45	51	51				155							Working	Working	working				working		stage 3	stage 3	stage 3					stage 3	yes	no		no			yes	36						36
Goba	39	male	Primary ed	Married	16	45	51	51				155							Working	Working	working				working		stage 3	stage 3	stage 3					stage 3	yes	no		no			yes	36						36
Gnnir	39	male	Primary ed	Married	16	45	51	51				155							Working	Working	working				working		stage 3	stage 3	stage 3					stage 3	yes	no		no			yes	36						36
Delomena	39	male	Primary ed	Married	16	45	51	51				155							Working	Working	working				working		stage 3	stage 3	stage 3					stage 3	yes	no		no			yes	36						36
Delomena	39	male	Primary ed	Married	16	45	51	51				155							Working	Working	working				working		stage 3	stage 3	stage 3					stage 3	yes	no		no			yes	36						36
Goba	40	male	College an	Married	2	45					45	169							Bedridden						Bed Ridden		stage 3							stage 3	yes	no		no			yes	132						132
Goba	40	male	College an	Married	2	45					45	169							Bedridden						Bed Ridden		stage 3							stage 3	yes	no		no			yes	132						132
Goba	40	male	College an	Married	2	45					45	169							Bedridden						Bed Ridden		stage 3							stage 3	yes	no		no			yes	132						132
Goba	40	male	College an	Married	2	45					45	169							Bedridden						Bed Ridden		stage 3							stage 3	yes	no		no			yes	132						132
Gnnir	40	male	College an	Married	2	45					45	169							Bedridden						Bed Ridden		stage 3							stage 3	yes	no		no			yes	132						132
Goba	40	female	illiterate	Widowed	67	45	50	50	47	48	47	166							Working	Working	working	Working		working	working		stage 3	stage 3	stage 3	stage 3	stage 3			stage 1	no	no		no			yes	128		168				168
Robe	40	female	illiterate	Widowed	67	45	50	50	47	48	47	166							Working	Working	working	Working		working	working		stage 3	stage 3	stage 3	stage 3	stage 3			stage 1	no	no		no			yes	128		168				168
Goba	40	female	illiterate	Divorced	16	45	52	52			52	159							Working	Working	working				working		stage 2	stage 2	stage 2					stage 2	no	no		no			yes	71		136				136
Goba	40	female	illiterate	Divorced	16	45	52	52			52	159							Working	Working	working				working		stage 2	stage 2	stage 2					stage 2	no	no		no			yes	71		121				121
Gnnir	40	female	illiterate	Divorced	16	45	52	52			52	159							Working	Working	working				working		stage 2	stage 2	stage 2					stage 2	no	no		no			yes	71		136				136
Robe	40	female	illiterate	Divorced	16	45	52	52			52	159							Working	Working	working				working		stage 2	stage 2	stage 2					stage 2	no	no		no			yes	71		136				136
Goba	40	female	illiterate	Widowed	103	45	53	45	53	53	55	155							Ambulatory	Working	working	Working		working	working		stage 3	stage 3	stage 3	stage 3	stage 3			stage 1	no	no		no			yes		142	281	249		248	281
Goba	40	female	Primary ed	Married	59	45	51	51	48	48	46	152							Working	Working	working	Working		working	working		stage 2	stage 2	stage 2	stage 2	stage 1			stage 1	no	no		no			yes	202	481		562	622	374	622
Goba	40	female	Primary ed	Married	59	45	51	51	48	48	46	152							Working	Working	working	Working		working	working		stage 2	stage 2	stage 2	stage 2	stage 1			stage 1	no	no		no			yes	202	358		411		524	524
Goba	40	female	Primary ed	Married	59	45	51	51	48	48	46	152							Working	Working	working	Working		working	working		stage 2	stage 2	stage 2	stage 2	stage 1			stage 1	no	no		no			yes	202	481		188	355	276	355
Gnnir	40	female	Primary ed	Married	59	45	51	51	48	48	46	152							Working	Working	working	Working		working	working		stage 2	stage 2	stage 2	stage 2	stage 1			stage 1	no	no		no			yes	202	481		188	355	276	355
Gnnir	40	female	Primary ed	Married	59	45	51	51	48	48	46	152							Working	Working	working	Working		working	working		stage 2	stage 2	stage 2	stage 2	stage 1			stage 1	no	no		no			yes	202	477		557	657		657
Gnnir	40	female	Primary ed	Married	59	45	51	51	48	48	46	152							Working	Working	working	Working		working	working		stage 2	stage 2	stage 2	stage 2	stage 1			stage 1	no	no		no			yes	202	574		658	899	1211	1211
Robe	40	female	Primary ed	Married	59	45	51	51	48	48	46	152							Working	Working	working	Working		working	working		stage 2	stage 2	stage 2	stage 2	stage 1			stage 1	no	no		no			yes	202	481		188	355	276	355
Robe	40	female	Primary ed	Married	59	45	51	51	48	48	46	152							Working	Working	working	Working		working	working		stage 2	stage 2	stage 2	stage 2	stage 1			stage 1	no	no		no			yes	202	481		188	355	276	355
Goba	41	female	Primary ed	Married	61	45	49	47	46	50	47	163							Working	Working	working	Working		working	working		stage 3	stage 3	stage 3	stage 3	stage 1			stage 1	no	no		no			yes	331	483	466			480	483
Goba	41	female	Primary ed	Married	61	45	49	47	46	50	47	163							Working	Working	working	Working		working	working		stage 3	stage 3	stage 3	stage 3	stage 1			stage 1	no	no		no			yes	331	301	522			622	622
Gnnir	41	female	Primary ed	Married	61	45	49	47	46	50	47	163							Working	Working	working	Working		working	working		stage 3	stage 3	stage 3	stage 3	stage 1			stage 1	no	no		no			yes	331	483	466			480	483
Gnnir	41	female	Primary ed	Married	61	45	49	47	46	50	47	163							Working	Working	working	Working		working	working		stage 3	stage 3	stage 3	stage 3	stage 1			stage 1	no	no		no			yes	331	466				589	589
Robe	41	female	Primary ed	Married	61	45	49	47	46	50	47	163							Working	Working	working	Working		working	working		stage 3	stage 3	stage 3	stage 3	stage 1			stage 1	no	no		no			yes	331	483	466			480	483
Goba	42	female		Married	41	45	52	56	54	58	57	179							Working	Working	working	Working		working	working		stage 3	stage 3	stage 3	stage 1	stage 1			stage 1	no	no		no			yes	40	155		159	127		159
Robe	42	female		Married	41	45	52	56	54	58	57	179							Working	Working	working	Working		working	working		stage 3	stage 3	stage 3	stage 1	stage 1			stage 1	no	no		no			yes	40	155		159	127		159
Robe	42	male		Married	38	45	56	54	55	57	57	173							Working	Working	working	Working		working	working		stage 3	stage 3	stage 3	stage 1	stage 1			stage 1	no	no		no			yes	25				373		373
Goba	43	female	College an	Divorced	41	45	47	49	45	46	50	170							Working	Working	working	Working		working	working		stage 3	stage 3	stage 3	stage 3	stage 3			stage 3	no	no		no			yes	163	335					335
Gnnir	43	female	College an	Divorced	41	45	47	49	45	46	50	170							Working	Working	working	Working		working	working		stage 3	stage 3	stage 3	stage 3	stage 3			stage 3	no	no		no			yes	163	335					335
Goba	45	female	illiterate	Married	60	45	45	48	48	58	51	172							Working	Working	working	Working		working	working		stage 3	stage 3	stage 3	stage 3	stage 1			stage 1	no	no		no			yes	188	611		627		806	806
Robe	45	female	illiterate	Married	60	45	45	48	48	58	51	172							Working	Working	working	Working		working	working		stage 3	stage 3	stage 3	stage 3	stage 1			stage 1	no	no		no			yes	188	611		627		806	806
Goba	45	male	Primary ed	Married	35	45		55	54	51	51	170							Working		working	Working		working	working		stage 3		stage 1	stage 1	stage 1			stage 1	no	no		no			yes	106		198		398		398
Goba	45	male	Primary ed	Married	35	45		55	54	51	51	170							Working		working	Working		working	working		stage 3		stage 1	stage 1	stage 1			stage 1	no	no		no			yes	106		179		456		456
Goba	45	male	Primary ed	Married	35	45		55	54	51	51	170							Working		working	Working		working	working		stage 3		stage 1	stage 1	stage 1			stage 1	no	no		no			yes	106		201		366		366
Gnnir	45	male	Primary ed	Married	35	45		55	54	51	51	170							Working		working	Working		working	working		stage 3		stage 1	stage 1	stage 1			stage 1	no	no		no			yes	106		198		398		398
Gnnir	45	male	Primary ed	Married	35	45		55	54	51	51	170							Working		working	Working		working	working		stage 3		stage 1	stage 1	stage 1			stage 1	no	no		no			yes	106		198		398		398
Robe	45	male	Primary ed	Married	35	45		55	54	51	51	170							Working		working	Working		working	working		stage 3		stage 1	stage 1	stage 1			stage 1	no	no		no			yes	106		198		398		398
Robe	45	male	Primary ed	Married	84	45	50	50	48	48	48	162							Ambulatory	Ambulatory	Ambulatory	Working		working	working		stage 3	stage 3	stage 3	stage 3	stage 3			stage 1	no	no		no			yes	170		478		168		478
Robe	46	female	illiterate	Married	2	45					45	167							Working						working		stage 2							stage 2	no	no		no			yes	253						253
Goba	50	female	illiterate	Divorced	5	45					45	156							Ambulatory						Ambulatory		stage 3							stage 3	no	no		no			no
Goba	51	female	Primary ed	Widowed	52	45	50	52	51	51	45	159							Working	Working	working	Working		working	working		stage 4	stage 4	stage 1	stage 1	stage 1			stage 1	yes	no		no			yes	52	80	126				126
Goba	51	female	Primary ed	Widowed	52	45	50	52	51	51	45	159							Working	Working	working	Working		working	working		stage 4	stage 4	stage 1	stage 1	stage 1			stage 1	yes	no		no			yes	52	98	188				188
Gnnir	51	female	Primary ed	Widowed	52	45	50	52	51	51	45	159							Working	Working	working	Working		working	working		stage 4	stage 4	stage 1	stage 1	stage 1			stage 1	yes	no		no			yes	52	80	126				126
Robe	58	female	illiterate	Never marr	22	45	45	47	47		47	175							Working	Working	working	Working			working		stage 2	stage 2	stage 1	stage 2				stage 1	no	no		no			yes	46		105	205			205
Goba	70	female	illiterate	Widowed	15	45	48	47			48	167							Working	Working	working				working		stage 3	stage 3	stage 1					stage 1	no	no		no			yes	357	658					658
Goba	70	female	illiterate	Widowed	15	45	48	47			48	167							Working	Working	working				working		stage 3	stage 3	stage 1					stage 1	no	no		no			yes	357	622					622
Gnnir	70	female	illiterate	Widowed	15	45	48	47			48	167							Working	Working	working				working		stage 3	stage 3	stage 1					stage 1	no	no		no			yes	357	549					549
Goba	70	female	illiterate	Divorced	14	45	48	47	48			157							Working	Working	working				working		stage 3	stage 3	stage 1					stage 1	no	no		no			yes	357	549					549
Robe	15	female	Primary ed	Married	2	46					46	162							Working						working		stage 3							stage 3	no	no		no			yes
Robe	15	female	Primary ed	Married	2	46					46	162							Working						working		stage 3							stage 3	no	no		no			yes
Robe	15	female	high schoo	Never marr	14	46	48	58			56	159							Working	Working	working				working		stage 2	stage 2	stage 2					stage 2	no	no		no			yes	138	179					179
Robe	17	female	high schoo	Married	23	46					45	163							Working						working		stage 3							stage 3	no	no		no			no	38						38
Goba	19	male	high schoo	Married	49	46					49	171							Working						working		stage 3							stage 3	no	no		no			yes	284						284
Goba	19	male	high schoo	Married	49	46					49	171							Working						working		stage 3							stage 3	no	no		no			yes	284						284
Robe	19	male	high schoo	Married	49	46					49	171							Working						working		stage 3							stage 3	no	no		no			yes	284						284
Goba	19	female	high schoo	Married	24	46	43	45	48	47	47	167							Working	Working	working	Working		working	working		stage 1	stage 1	stage 1	stage 1	stage 1			stage 1	no	no		no			yes					316		316
Robe	19	female	high schoo	Married	24	46	43	45	48	47	47	167							Working	Working	working	Working		working	working		stage 1	stage 1	stage 1	stage 1	stage 1			stage 1	no	no		no			yes					316		316
Robe	19	female	high schoo	Married	24	46	43	45	48	47	47	167							Working	Working	working	Working		working	working		stage 1	stage 1	stage 1	stage 1	stage 1			stage 1	no	no		no			yes					316		316
Goba	20	male	Primary ed	Never marr	1	46					42	169							Working						working		stage 3							stage 3	no	no		no			yes	474						474
Goba	20	male	Primary ed	Never marr	1	46					42	169							Working						working		stage 3							stage 3	no	no		no			yes	474						474
Goba	20	male	Primary ed	Never marr	1	46					42	169							Working						working		stage 3							stage 3	no	no		no			yes	474						474
Robe	20	male	Primary ed	Never marr	1	46					42	169							Working						working		stage 3							stage 3	no	no		no			yes	474						474
Goba	22	female	Primary ed	Married	68	46	47	55	59	59	56	155							Working	Working	working	Working		working	working		stage 3	stage 3	stage 3	stage 3	stage 1			stage 1	no	no		no			yes	185		256			587	587
Goba	25	female	high schoo	Married	14	46	52	56			56	173							Ambulatory	Working	working				working		stage 3	stage 3	stage 3					stage 3	no	no		no			yes	57						57
Goba	25	female	high schoo	Married	14	46	52	56			56	173							Ambulatory	Working	working				working		stage 3	stage 3	stage 3					stage 3	no	no		no			yes	57						57
Goba	25	female	high schoo	Married	14	46	52	56			56	173							Ambulatory	Working	working				working		stage 3	stage 3	stage 3					stage 3	no	no		no			yes	57						57
Goba	25	female	high schoo	Married	14	46	52	56			56	173							Ambulatory	Working	working				working		stage 3	stage 3	stage 3					stage 3	no	no		no			yes	57						57
Gnnir	25	female	high schoo	Married	14	46	52	56			56	173							Ambulatory	Working	working				working		stage 3	stage 3	stage 3					stage 3	no	no		no			yes	57						57
Robe	25	female	high schoo	Married	14	46	52	56			56	173							Ambulatory	Working	working				working		stage 3	stage 3	stage 3					stage 3	no	no		no			yes	57						57
Robe	25	female	high schoo	Married	14	46	52	56			56	173							Ambulatory	Working	working				working		stage 3	stage 3	stage 3					stage 3	no	no		no			yes	57						57
Robe	25	female	high schoo	Married	14	46	52	56			56	173							Ambulatory	Working	working				working		stage 3	stage 3	stage 3					stage 3	no	no		no			yes	57						57
Goba	25	male			1	46					46	159							Working						working		stage 3							stage 3	no	no		no			yes	223						223
Robe	25	male			1	46					46	159							Working						working		stage 3							stage 3	no	no		no			yes	223						223
Goba	25	female	high schoo	Married	7	46	50				49	158							Working	Working					working		stage 3	stage 3						stage 3	no	no		no			yes	42	227					227
Robe	25	female	high schoo	Married	7	46	50				49	158							Working	Working					working		stage 3	stage 3						stage 3	no	no		no			yes	42	227					227
Robe	25	female	high schoo	Married	7	46	50				49	158							Working	Working					working		stage 3	stage 3						stage 3	no	no		no			yes	42	227					227
Goba	25	female	Primary ed	Married	81	46	46	44	45	45	43	149							Working	Working	working	Working		working	working		stage 3	stage 3	stage 3	stage 3	stage 3			stage 1	yes	no		no			yes	94		218	230	393	179	393
Goba	25	female	Primary ed	Married	81	46	46	44	45	45	43	149							Working	Working	working	Working		working	working		stage 3	stage 3	stage 3	stage 3	stage 3			stage 1	yes	no		no			yes	94		220	321	444		444
Goba	25	female	Primary ed	Married	81	46	46	44	45	45	43	149							Working	Working	working	Working		working	working		stage 3	stage 3	stage 3	stage 3	stage 3			stage 1	yes	no		no			yes	94		218	230	393	179	393
Goba	25	female	Primary ed	Married	81	46	46	44	45	45	43	149							Working	Working	working	Working		working	working		stage 3	stage 3	stage 3	stage 3	stage 3			stage 1	yes	no		no			yes	94		222	258	458		45
Gnnir	25	female	Primary ed	Married	81	46	46	44	45	45	43	149							Working	Working	working	Working		working	working		stage 3	stage 3	stage 3	stage 3	stage 3			stage 1	yes	no		no			yes	94		218	230	393	179	393
Robe	25	female	Primary ed	Married	81	46	46	44	45	45	43	149							Working	Working	working	Working		working	working		stage 3	stage 3	stage 3	stage 3	stage 3			stage 1	yes	no		no			yes	94		218	230	393	179	393
Goba	26	male	College an	Married	3	46					48	167							Bedridden						Ambulatory		stage 3							stage 3	yes	yes	2	yes			yes	36
Goba	26	male	College an	Married	3	46					48	167							Bedridden						Ambulatory		stage 3							stage 3	yes	yes	2	yes			yes	36
Gnnir	26	male	College an	Married	3	46					48	167							Bedridden						Ambulatory		stage 3							stage 3	yes	yes	2	yes			yes	36
Delomena	26	male	College an	Married	3	46					48	167							Bedridden						Ambulatory		stage 3							stage 3	yes	yes	2	yes			yes	36
Delomena	26	male	College an	Married	3	46					48	167							Bedridden						Ambulatory		stage 3							stage 3	yes	yes	2	yes			yes	36
Goba	26	female	illiterate	Divorced	55	46					48	167							Working						working		stage 2							stage 2	no	no		no			yes	195						195
Goba	26	female	illiterate	Divorced	55	46					48	167							Working						working		stage 2							stage 2	no	no		no			yes	195						195
Goba	26	female	illiterate	Divorced	55	46					48	167							Working						working		stage 2							stage 2	no	no		no			yes	195						195
Gnnir	26	female	illiterate	Divorced	55	46					48	167							Working						working		stage 2							stage 2	no	no		no			yes	195						195
Delomena	26	female	illiterate	Divorced	55	46					48	167							Working						working		stage 2							stage 2	no	no		no			yes	195						195
Goba	26	female	Primary ed	Divorced	12	46	46	50			50	154							Ambulatory	Ambulatory	working				working		stage 3	stage 3	stage 3					stage 3	no	no		no			yes	571		441				441
Gnnir	26	female	Primary ed	Divorced	12	46	46	50			50	154							Ambulatory	Ambulatory	working				working		stage 3	stage 3	stage 3					stage 3	no	no		no			yes	571		441				441
Goba	27	male	Primary ed	Widowed	59	46	50	50	54	52	57	173							Ambulatory	Ambulatory	Ambulatory	Ambulatory		Ambulatory	Ambulatory		stage 3	stage 3	stage 3	stage 2	stage 1			stage 1	no	no		no			yes	51						51
Robe	27	male	Primary ed	Widowed	59	46	50	50	54	52	57	173							Ambulatory	Ambulatory	Ambulatory	Ambulatory		Ambulatory	Ambulatory		stage 3	stage 3	stage 3	stage 2	stage 1			stage 1	no	no		no			yes	51						51
Goba	27	female	Primary ed	Married	14	46	46	46			44	169							Working	Working	working				working		stage 3	stage 2	stage 1					stage 1	no	no		no			yes	157						157
Goba	27	female	Primary ed	Married	14	46	46	46			44	169							Working	Working	working				working		stage 3	stage 2	stage 1					stage 1	no	no		no			yes	157						157
Robe	27	female	Primary ed	Married	14	46	46	46			44	169							Working	Working	working				working		stage 3	stage 2	stage 1					stage 1	no	no		no			yes	157						157
Goba	27	female		Divorced	37	46			70	66	62	168							Bedridden			Working		working	working		stage 4			stage 4	stage 1			stage 4	no	no		no			yes	105			115	175		175
Robe	27	female		Divorced	37	46			70	66	62	168							Bedridden			Working		working	working		stage 4			stage 4	stage 1			stage 4	no	no		no			yes	105			115	175		175
Goba	27	female	illiterate	Divorced	92	46	51	52	48	46	47	164							Working	Working	working	Working		working	working		stage 2	stage 2	stage 2	stage 2	stage 2			stage 2	no	no		no			yes	147		522	517	507	675	675
Goba	27	female	illiterate	Divorced	94	46	51	52	49	46	47	156							Working	Working	working	Working		working	working		stage 2	stage 2	stage 2	stage 2	stage 2			stage 2	no	no		no			yes	147		438	517	507	675	675
Goba	27	female	illiterate	Divorced	94	46	51	52	49	46	47	156							Working	Working	working	Working		working	working		stage 2	stage 2	stage 2	stage 2	stage 2			stage 2	no	no		no			yes	147		438	517	507	675	675
Goba	27	female	illiterate	Divorced	94	46	51	52	49	46	47	156							Working	Working	working	Working		working	working		stage 2	stage 2	stage 2	stage 2	stage 2			stage 2	no	no		no			yes	147		438	517	507	675	675
Gnnir	27	female	illiterate	Divorced	94	46	51	52	49	46	47	156							Working	Working	working	Working		working	working		stage 2	stage 2	stage 2	stage 2	stage 2			stage 2	no	no		no			yes	147		438	517	507	675	675
Robe	27	male	high schoo	Married	1	46					46	154							Working						working		stage 3							stage 3	no	no		no			yes	216						216
Robe	28	female	Primary ed	Married	22	46	47	48	48		48	176							Working	Working	working	Working			working		stage 3	stage 3	stage 3	stage 3				stage 1	no	no		no			yes	92		400				400
Goba	28	female	Primary ed	Married	37	46	47	50	50	51	53	171							Working	Working	working	Working		working	working		stage 3	stage 1	stage 1	stage 1	stage 1			stage 1	no	no		no			yes	286		566		741		741
Goba	28	female	Primary ed	Married	37	46	47	50	50	51	53	169							Working	Working	working	Working		working	working		stage 1	stage 1	stage 1	stage 1	stage 1			stage 1	no	no		no			yes	286		850		749		850
Goba	28	female	Primary ed	Married	37	46	47	50	50	51	53	169							Working	Working	working	Working		working	working		stage 1	stage 1	stage 1	stage 1	stage 1			stage 1	no	no		no			yes	286				657		657
Gnnir	28	female	Primary ed	Married	37	46	47	50	50	51	53	169							Working	Working	working	Working		working	working		stage 1	stage 1	stage 1	stage 1	stage 1			stage 1	no	no		no			yes	286		850		749		850
Goba	28	female	Primary ed	Married	30	46	43	44	45	45	45	155							Working	Working	working	Working		working	working		stage 1	stage 1	stage 1	stage 1	stage 1			stage 1	no	no		no			yes	200	322		456			456
Goba	28	female	Primary ed	Married	30	46	43	44	45	45	45	155							Working	Working	working	Working		working	working		stage 1	stage 1	stage 1	stage 1	stage 1			stage 1	no	no		no			yes	200	156		312			312
Goba	28	female	Primary ed	Married	30	46	43	44	45	45	45	155							Working	Working	working	Working		working	working		stage 1	stage 1	stage 1	stage 1	stage 1			stage 1	no	no		no			yes	200	311					311
Goba	28	female	Primary ed	Married	30	46	43	44	45	45	45	155							Working	Working	working	Working		working	working		stage 1	stage 1	stage 1	stage 1	stage 1			stage 1	no	no		no			yes	200	125		301			301
Goba	28	female	Primary ed	Married	30	46	43	44	45	45	45	155							Working	Working	working	Working		working	working		stage 1	stage 1	stage 1	stage 1	stage 1			stage 1	no	no		no			yes	200	169		256			256
Goba	28	female	Primary ed	Married	30	46	43	44	45	45	45	155							Working	Working	working	Working		working	working		stage 1	stage 1	stage 1	stage 1	stage 1			stage 1	no	no		no			yes	200	157		299			299
Gnnir	28	female	Primary ed	Married	30	46	43	44	45	45	45	155							Working	Working	working	Working		working	working		stage 1	stage 1	stage 1	stage 1	stage 1			stage 1	no	no		no			yes	200	322		288			322
Gnnir	28	female	Primary ed	Married	30	46	43	44	45	45	45	155							Working	Working	working	Working		working	working		stage 1	stage 1	stage 1	stage 1	stage 1			stage 1	no	no		no			yes	200	452		369			452
Gnnir	28	female	Primary ed	Married	30	46	43	44	45	45	45	155							Working	Working	working	Working		working	working		stage 1	stage 1	stage 1	stage 1	stage 1			stage 1	no	no		no			yes	200	322		288			322
Robe	28	female	Primary ed	Married	30	46	43	44	45	45	45	155							Working	Working	working	Working		working	working		stage 1	stage 1	stage 1	stage 1	stage 1			stage 1	no	no		no			yes	200	322		288			322
Robe	28	female	Primary ed	Married	30	46	43	44	45	45	45	155							Working	Working	working	Working		working	working		stage 1	stage 1	stage 1	stage 1	stage 1			stage 1	no	no		no			yes	200	322		288			322
Goba	29	female	illiterate	Married	18	46	47	46	50		50	173							Working	Working	working	Working			working		stage 3	stage 2	stage 1	stage 1				stage 1	no	no		no			yes	225	179					225
Robe	29	female	illiterate	Married	18	46	47	46	50		50	173							Working	Working	working	Working			working		stage 3	stage 2	stage 1	stage 1				stage 1	no	no		no			yes	225	179					225
Robe	29	male	high schoo	Married	102	46					54	169							Working						working		stage 1							stage 1	no	no		no			yes	187						187
Robe	29	male	high schoo	Married	102	46					54	169							Working						working		stage 1							stage 1	no	no		no			yes	187						187
Goba	30	female	illiterate	Divorced	20	46	51	54	52		51	174							Working	Working	working	Working			working		stage 3	stage 3	stage 3	stage 3				stage 3	no	no		no			yes	149	137	776				776
Goba	30	female	illiterate	Divorced	20	46	51	54	52		51	174							Working	Working	working	Working			working		stage 3	stage 3	stage 3	stage 3				stage 3	no	no		no			yes	149	142	421				421
Gnnir	30	female	illiterate	Divorced	20	46	51	54	52		51	174							Working	Working	working	Working			working		stage 3	stage 3	stage 3	stage 3				stage 3	no	no		no			yes	149	137	776				776
Goba	30	female	Primary ed		45	46	45	45	44	46	46	174							Working	Working	working	Working		working	working		stage 3	stage 3	stage 3	stage 3	stage 1			stage 1	no	no		no			yes	112	190			292	289	292
Goba	30	female	Primary ed		45	46	45	45	44	46	46	174							Working	Working	working	Working		working	working		stage 3	stage 3	stage 3	stage 3	stage 1			stage 1	no	no		no			yes	112	188			302	455	455
Goba	30	female	Primary ed		45	46	45	45	44	46	46	174							Working	Working	working	Working		working	working		stage 3	stage 3	stage 3	stage 3	stage 1			stage 1	no	no		no			yes	112				369	489	489
Gnnir	30	female	Primary ed		45	46	45	45	44	46	46	174							Working	Working	working	Working		working	working		stage 3	stage 3	stage 3	stage 3	stage 1			stage 1	no	no		no			yes	112	190			292	289	292
Gnnir	30	female	Primary ed		45	46	45	45	44	46	46	174							Working	Working	working	Working		working	working		stage 3	stage 3	stage 3	stage 3	stage 1			stage 1	no	no		no			yes	112	222			356		356
Robe	30	female	Primary ed		45	46	45	45	44	46	46	174							Working	Working	working	Working		working	working		stage 3	stage 3	stage 3	stage 3	stage 1			stage 1	no	no		no			yes	112	190			292	289	292
Goba	30	female	illiterate	Widowed	68	46					36	159							Working				Working		Ambulatory		stage 3						stage 3	stage 3	no	no		no			yes	430						430
Robe	30	female	illiterate	Widowed	68	46					36	159							Working				Working		Ambulatory		stage 3						stage 3	stage 3	no	no		no			yes	430						430
Goba	30	male	high schoo	Married	96	46	59	59	61	61	57	158							Ambulatory	Working	working	Working		working	working		stage 3	stage 3	stage 3	stage 3	stage 1			stage 1	yes	no		yes			yes		75	102	102		144	144
Goba	30	male	high schoo	Married	96	46	59	59	61	61	57	158							Ambulatory	Working	working	Working		working	working		stage 3	stage 3	stage 3	stage 3	stage 1			stage 1	yes	no		yes			yes		75	102	102		144	144
Gnnir	30	male	high schoo	Married	96	46	59	59	61	61	57	158							Ambulatory	Working	working	Working		working	working		stage 3	stage 3	stage 3	stage 3	stage 1			stage 1	yes	no		yes			yes		75	102	102		144	144
Robe	30	male	high schoo	Married	96	46	59	59	61	61	57	158							Ambulatory	Working	working	Working		working	working		stage 3	stage 3	stage 3	stage 3	stage 1			stage 1	yes	no		yes			yes		75	102	102		144	144
Goba	30	female	illiterate	Divorced	21	46	51	54	52		51	154							Working	Working	working				working		stage 3	stage 3	stage 3	stage 3				stage 3	no	no		no			yes	149	201	587				587
Robe	32	female	Primary ed	Widowed	20	46	50	50	51		56	162							Ambulatory	Ambulatory	Ambulatory	Ambulatory			Ambulatory		stage 3	stage 1	stage 1	stage 1				stage 1	no	no		no			yes	100						100
Goba	33	female	high schoo	Widowed	5	46													Working						working		stage 4							stage 4	no	no		no			yes	336						336
Goba	33	female	high schoo	Widowed	5	46													Working						working		stage 4							stage 4	no	no		no			yes	336						336
Goba	33	female	high schoo	Widowed	5	46													Working						working		stage 4							stage 4	no	no		no			yes	336						336
Goba	33	female	high schoo	Widowed	5	46													Working						working		stage 4							stage 4	no	no		no			yes	336						336
Goba	33	female	high schoo	Widowed	5	46													Working						working		stage 4							stage 4	no	no		no			yes	336						336
Gnnir	33	female	high schoo	Widowed	5	46													Working						working		stage 4							stage 4	no	no		no			yes	336						336
Gnnir	33	female	high schoo	Widowed	5	46													Working						working		stage 4							stage 4	no	no		no			yes	336						336
Gnnir	33	female	high schoo	Widowed	5	46													Working						working		stage 4							stage 4	no	no		no			yes	336						336
Goba	34	male	Primary ed	Married	16	46	48	50			50	171							Working	Working	working				working		stage 3	stage 3	stage 2					stage 1	no	no		no			yes		278
Goba	34	male	Primary ed	Married	16	46	48	50			50	171							Working	Working	working				working		stage 3	stage 3	stage 2					stage 1	no	no		no			yes		278
Gnnir	34	male	Primary ed	Married	16	46	48	50			50	171							Working	Working	working				working		stage 3	stage 3	stage 2					stage 1	no	no		no			yes		278
Robe	34	male	Primary ed	Married	16	46	48	50			50	171							Working	Working	working				working		stage 3	stage 3	stage 2					stage 1	no	no		no			yes		278
Goba	34	male	Primary ed	Married	54	46		46	49	53	53	165							Working		working	Working	Working	working	working		stage 3		stage 3	stage 3	stage 3		stage 3	stage 3	no	no		yes			yes	183		225		383		383	126
Goba	34	male	Primary ed	Married	54	46		46	49	53	53	165							Working		working	Working	Working	working	working		stage 3		stage 3	stage 3	stage 3		stage 3	stage 3	no	no		yes			yes	183		225		383		383	126
Goba	34	male	Primary ed	Married	54	46		46	49	53	53	165							Working		working	Working	Working	working	working		stage 3		stage 3	stage 3	stage 3		stage 3	stage 3	no	no		yes			yes	183		321		395		395	154
Goba	34	male	Primary ed	Married	54	46		46	49	53	53	165							Working		working	Working	Working	working	working		stage 3		stage 3	stage 3	stage 3		stage 3	stage 3	no	no		yes			yes	183		452		569		383	11
Gnnir	34	male	Primary ed	Married	54	46		46	49	53	53	165							Working		working	Working	Working	working	working		stage 3		stage 3	stage 3	stage 3		stage 3	stage 3	no	no		yes			yes	183		225		383		383	126
Robe	34	male	Primary ed	Married	54	46		46	49	53	53	165							Working		working	Working	Working	working	working		stage 3		stage 3	stage 3	stage 3		stage 3	stage 3	no	no		yes			yes	183		225		383		383	126
Robe	34	male	Primary ed	Married	54	46		46	49	53	53	165							Working		working	Working	Working	working	working		stage 3		stage 3	stage 3	stage 3		stage 3	stage 3	no	no		yes			yes	183		225		383		383	126
Goba	34	male	illiterate	Married	7	46	51					160							Working	Working					working		stage 3	stage 3						stage 3	no	yes	2	no			yes	183	225					225
Goba	34	male	illiterate	Married	7	46	51					160							Working	Working					working		stage 3	stage 3						stage 3	no	yes	2	no			yes	183	265					265
Gnnir	34	male	illiterate	Married	7	46	51					160							Working	Working					working		stage 3	stage 3						stage 3	no	yes	2	no			yes	183	225					225
Delomena	34	male	illiterate	Married	7	46	51					160							Working	Working					working		stage 3	stage 3						stage 3	no	yes	2	no			yes	183	225					225
Delomena	34	male	illiterate	Married	7	46	51					160							Working	Working					working		stage 3	stage 3						stage 3	no	yes	2	no			yes	183	225					225
Goba	34	male	College an	Never marr	7	46	44				44	159							Bedridden	Ambulatory					Ambulatory		stage 4	stage 4						stage 4	no	no		no			yes	6	12					12
Goba	34	male	College an	Never marr	7	46	44				44	159							Bedridden	Ambulatory					Ambulatory		stage 4	stage 4						stage 4	no	no		no			yes	6	58					58
Goba	34	male	College an	Never marr	7	46	44				44	159							Bedridden	Ambulatory					Ambulatory		stage 4	stage 4						stage 4	no	no		no			yes	6	79					79
Goba	34	male	College an	Never marr	7	46	44				44	159							Bedridden	Ambulatory					Ambulatory		stage 4	stage 4						stage 4	no	no		no			yes	6	11					2121
Gnnir	34	male	College an	Never marr	7	46	44				44	159							Bedridden	Ambulatory					Ambulatory		stage 4	stage 4						stage 4	no	no		no			yes	6	12					12
Robe	34	male	College an	Never marr	7	46	44				44	159							Bedridden	Ambulatory					Ambulatory		stage 4	stage 4						stage 4	no	no		no			yes	6	12					12
Goba	34	male	high schoo	Married	55	46		46	47	48	49	158							Working		working	Working		working	working		stage 3		stage 3	stage 1	stage 1			stage 1	no	no		no			yes	270		737			639	737
Goba	34	male	high schoo	Married	55	46		46	47	48	49	158							Working		working	Working		working	working		stage 3		stage 3	stage 1	stage 1			stage 1	no	no		no			yes	270		852			965	965
Robe	34	male	high schoo	Married	55	46		46	47	48	49	158							Working		working	Working		working	working		stage 3		stage 3	stage 1	stage 1			stage 1	no	no		no			yes	270		737			639	737
Goba	35	female	illiterate	Married	98	46	51	63	53	53	48	171							Working	Working	working	Working		working	working		stage 3	stage 3	stage 3	stage 3	stage 3			stage 1	no	no		no			yes	36			524	421	510	524
Goba	35	female	illiterate	Married	98	46	51	63	53	53	48	171							Working	Working	working	Working		working	working		stage 3	stage 3	stage 3	stage 3	stage 3			stage 1	no	no		no			yes	36			422		501	501
Goba	35	female	illiterate	Married	98	46	51	63	53	53	48	171							Working	Working	working	Working		working	working		stage 3	stage 3	stage 3	stage 3	stage 3			stage 1	no	no		no			yes	36			322		698	698
Gnnir	35	female	illiterate	Married	98	46	51	63	53	53	48	171							Working	Working	working	Working		working	working		stage 3	stage 3	stage 3	stage 3	stage 3			stage 1	no	no		no			yes	36			524	587	501	587
Gnnir	35	female	illiterate	Married	98	46	51	63	53	53	48	171							Working	Working	working	Working		working	working		stage 3	stage 3	stage 3	stage 3	stage 3			stage 1	no	no		no			yes	48			789	425	501	789
Robe	35	female	illiterate	Married	70	46	47	52	54	49	47	166							Working	Working	working	Working		working	working		stage 3	stage 3	stage 3	stage 3	stage 3			stage 1	yes	no		no			yes	65	251	404			533	533
Goba	37	male	high schoo	Never marr	83	46	55	53	56	54	52	167							Ambulatory	Ambulatory	Bedridden	Working	Working	working	working		stage 4	stage 4	stage 4	stage 4	stage 4		stage 4	stage 1	yes	no		yes			yes	110		177	178		90	178	81
Goba	37	male	high schoo	Never marr	83	46	55	53	56	54	52	167							Ambulatory	Ambulatory	Bedridden	Working	Working	working	working		stage 4	stage 4	stage 4	stage 4	stage 4		stage 4	stage 1	yes	no		yes			yes	110		114	156		90	178	90
Gnnir	37	male	high schoo	Never marr	83	46	55	53	56	54	52	167							Ambulatory	Ambulatory	Bedridden	Working	Working	working	working		stage 4	stage 4	stage 4	stage 4	stage 4		stage 4	stage 1	yes	no		yes			yes	110		177	178		90	178	81
Goba	37	male	high schoo	Never marr	82	46	54	53	56	54	52	163							Working	Working	working	Working	Working	working	working		stage 4	stage 4	stage 4	stage 4	stage 4		stage 4	stage 1	yes	no		no			yes	110		169	185		203	203	90
Robe	37	male	high schoo	Never marr	1	46					46	158							Working						working		stage 1							stage 1	no	no		no			yes	61						61
Goba	38	male	high schoo	Married	78	46	46	53	53	54	51	173							Working	Working	working	Working		working	working		stage 3	stage 3	stage 3	stage 3	stage 3			stage 3	no	no		no			yes	279		186			499	499
Goba	38	male	high schoo	Married	78	46	46	53	53	54	51	173							Working	Working	working	Working		working	working		stage 3	stage 3	stage 3	stage 3	stage 3			stage 3	no	no		no			yes	279		192			658	658
Goba	38	male	high schoo	Married	78	46	46	53	53	54	51	173							Working	Working	working	Working		working	working		stage 3	stage 3	stage 3	stage 3	stage 3			stage 3	no	no		no			yes	279					454	454
Robe	38	male	high schoo	Married	78	46	46	53	53	54	51	173							Working	Working	working	Working		working	working		stage 3	stage 3	stage 3	stage 3	stage 3			stage 3	no	no		no			yes	279		186			499	499
Robe	38	male	high schoo	Married	78	46	46	53	53	54	51	173							Working	Working	working	Working		working	working		stage 3	stage 3	stage 3	stage 3	stage 3			stage 3	no	no		no			yes	279		186			499	499
Goba	40	female	high schoo	Divorced	71	46	46	55	60	61	510	172							Working	Working	working	Working		working	working		stage 1	stage 1	stage 1	stage 1	stage 1			stage 1	no	no		no			yes	39		188		579		579
Goba	40	male	Primary ed	Married	26	46	46	46	46	50	50	171							Bedridden	Bedrideen	Bedridden	Bedridden		Bedridden	Bed Ridden		stage 3	stage 3	stage 3	stage 3	stage 3			stage 3	no	no		yes			yes	149						149
Goba	40	male	Primary ed	Married	26	46	46	46	46	50	50	171							Bedridden	Bedrideen	Bedridden	Bedridden		Bedridden	Bed Ridden		stage 3	stage 3	stage 3	stage 3	stage 3			stage 3	no	no		yes			yes	149						149
Gnnir	40	male	Primary ed	Married	26	46	46	46	46	50	50	171							Bedridden	Bedrideen	Bedridden	Bedridden		Bedridden	Bed Ridden		stage 3	stage 3	stage 3	stage 3	stage 3			stage 3	no	no		yes			yes	149						149
Delomena	40	male	Primary ed	Married	26	46	46	46	46	50	50	171							Bedridden	Bedrideen	Bedridden	Bedridden		Bedridden	Bed Ridden		stage 3	stage 3	stage 3	stage 3	stage 3			stage 3	no	no		yes			yes	149						149
Delomena	40	male	Primary ed	Married	26	46	46	46	46	50	50	171							Bedridden	Bedrideen	Bedridden	Bedridden		Bedridden	Bed Ridden		stage 3	stage 3	stage 3	stage 3	stage 3			stage 3	no	no		yes			yes	149						149
Goba	40	female	high schoo	Divorced	1	46					46	170							Working						working		stage 3							stage 3	no	no		no			yes	53						53
Goba	40	female	high schoo	Divorced	1	46					46	170							Working						working		stage 3							stage 3	no	no		no			yes	53						53
Gnnir	40	female	high schoo	Divorced	1	46					46	170							Working						working		stage 3							stage 3	no	no		no			yes	53						53
Robe	40	male	Primary ed	Married	60	46					52	169							Working						working		stage 3							stage 1	no	no		no			no	851						851
Goba	40	male	Primary ed	Married	37	46	46	47	47	48	47	169							Working	Working	working	Working		working	working		stage 2	stage 2	stage 1	stage 1	stage 1			stage 1	no	no		no			yes	128		195		333		333
Robe	40	male	Primary ed	Married	37	46	46	47	47	48	47	169							Working	Working	working	Working		working	working		stage 2	stage 2	stage 1	stage 1	stage 1			stage 1	no	no		no			yes	128		195		333		333
Goba	40	female	high schoo	Divorced	1	46					46	163							Working						working		stage 3							stage 3	no	no		no			yes	53						53
Goba	40	female	Primary ed	Married	70	46	46	47	45	46	43	162							Ambulatory	Ambulatory	Ambulatory	Ambulatory		working	working		stage 3	stage 3	stage 3	stage 3	stage 3			stage 1	no	no		no			yes	470		556				556
Goba	40	female	Primary ed	Married	70	46	46	47	45	46	43	162							Ambulatory	Ambulatory	Ambulatory	Ambulatory		working	working		stage 3	stage 3	stage 3	stage 3	stage 3			stage 1	no	no		no			yes	470		455				470
Robe	40	female	Primary ed	Married	70	46	46	47	45	46	43	162							Ambulatory	Ambulatory	Ambulatory	Ambulatory		working	working		stage 3	stage 3	stage 3	stage 3	stage 3			stage 1	no	no		no			yes	470		556				556
Robe	40	female	Primary ed	Married	70	46	46	47	45	46	43	162							Ambulatory	Ambulatory	Ambulatory	Ambulatory		working	working		stage 3	stage 3	stage 3	stage 3	stage 3			stage 1	no	no		no			yes	470		556				556
Goba	41	male	high schoo	Married	74	46	48	49	48	48	67	172							Working	Working	working	Working	Working	working	working		stage 3	stage 3	stage 3	stage 3	stage 3		stage 3	stage 1	no	no		no			yes	35	82	689	81			689	81
Goba	41	male	high schoo	Married	74	46	48	49	48	48	67	172							Working	Working	working	Working	Working	working	working		stage 3	stage 3	stage 3	stage 3	stage 3		stage 3	stage 1	no	no		no			yes	35	82	579	621			579
Gnnir	41	male	high schoo	Married	74	46	48	49	48	48	67	172							Working	Working	working	Working	Working	working	working		stage 3	stage 3	stage 3	stage 3	stage 3		stage 3	stage 1	no	no		no			yes	35	82	579	95		31	579
Goba	41	female	College an	Never marr	7	46	44				44	159							Bedridden	Ambulatory					Ambulatory		stage 4	stage 4						stage 4	no	no		no			yes	11	15					15
Goba	41	male	high schoo	Married	74	46	48	49	48	48	47	152							Working	Working	working	Working	Working	working	working		stage 3	stage 3	stage 3	stage 3	stage 3		stage 3	stage 1	no	yes	31	no			yes	35	82		756			756	31
Goba	42	male	high schoo	Divorced	7	46	46				45	157							Ambulatory	Ambulatory					Ambulatory		stage 3	stage 3						stage 3	yes	no		no			yes	491						491
Goba	42	male	high schoo	Divorced	7	46	46				45	157							Ambulatory	Ambulatory					Ambulatory		stage 3	stage 3						stage 3	yes	no		no			yes	491						491
Gnnir	42	male	high schoo	Divorced	7	46	46				45	157							Ambulatory	Ambulatory					Ambulatory		stage 3	stage 3						stage 3	yes	no		no			yes	491						491
Goba	43	male	high schoo	Married	44	46	54	52	51	49	46	156							Ambulatory	Working	working	Working		working	working		stage 4	stage 4	stage 4	stage 4	stage 1			stage 1	no	no		no			yes	220			604		703	703
Goba	43	male	high schoo	Married	44	46	54	52	51	49	46	156							Ambulatory	Working	working	Working		working	working		stage 4	stage 4	stage 4	stage 4	stage 1			stage 1	no	no		no			yes	220					356	356
Goba	43	male	high schoo	Married	44	46	54	52	51	49	46	156							Ambulatory	Working	working	Working		working	working		stage 4	stage 4	stage 4	stage 4	stage 1			stage 1	no	no		no			yes	220			312		289	289
Goba	43	male	high schoo	Married	44	46	54	52	51	49	46	156							Ambulatory	Working	working	Working		working	working		stage 4	stage 4	stage 4	stage 4	stage 1			stage 1	no	no		no			yes	220			513		229	513
Gnnir	43	male	high schoo	Married	44	46	54	52	51	49	46	156							Ambulatory	Working	working	Working		working	working		stage 4	stage 4	stage 4	stage 4	stage 1			stage 1	no	no		no			yes	220			513		229	513
Goba	45	female	Primary ed	Divorced	85	46	51	51	46	51	53	169							Working	Working	working	Working		working	working		stage 3	stage 3	stage 3	stage 3	stage 3			stage 1	no	no		no			yes	51	74	132		262	192	262
Gnnir	45	female	Primary ed	Divorced	85	46	51	51	46	51	53	169							Working	Working	working	Working		working	working		stage 3	stage 3	stage 3	stage 3	stage 3			stage 1	no	no		no			yes	51	74	132		262	192	262
Goba	45	female	Primary ed	Divorced	77	46	46	51	51	50	52	154							Working	Working	working	Working		working	working		stage 3	stage 3	stage 3	stage 3	stage 3			stage 1	no	no		no			yes	178	313			485	924	924
Goba	45	female	Primary ed	Divorced	77	46	46	51	51	50	52	154							Working	Working	working	Working		working	working		stage 3	stage 3	stage 3	stage 3	stage 3			stage 1	no	no		no			yes	178	456			495	655	655
Goba	45	female	Primary ed	Divorced	77	46	46	51	51	50	52	154							Working	Working	working	Working		working	working		stage 3	stage 3	stage 3	stage 3	stage 3			stage 1	no	no		no			yes	178	215				966	966
Goba	45	female	Primary ed	Divorced	77	46	46	51	51	50	52	154							Working	Working	working	Working		working	working		stage 3	stage 3	stage 3	stage 3	stage 3			stage 1	no	no		no			yes	178	215			426	822	822
Goba	45	female	Primary ed	Divorced	77	46	46	51	51	50	52	154							Working	Working	working	Working		working	working		stage 3	stage 3	stage 3	stage 3	stage 3			stage 1	no	no		no			yes	178	313			485	924	924
Gnnir	45	female	Primary ed	Divorced	77	46	46	51	51	50	52	154							Working	Working	working	Working		working	working		stage 3	stage 3	stage 3	stage 3	stage 3			stage 1	no	no		no			yes	178	313			485	924	924
Gnnir	45	female	Primary ed	Divorced	77	46	46	51	51	50	52	154							Working	Working	working	Working		working	working		stage 3	stage 3	stage 3	stage 3	stage 3			stage 1	no	no		no			yes	178	255			333	852	852
Gnnir	45	female	Primary ed	Divorced	77	46	46	51	51	50	52	154							Working	Working	working	Working		working	working		stage 3	stage 3	stage 3	stage 3	stage 3			stage 1	no	no		no			yes	178	212				952	952
Goba	60	female	illiterate	Divorced	44	46	46	48	50	50	49	169							Working	Working	working	Working		working	working		stage 3	stage 3	stage 3	stage 3	stage 3			stage 1	no	no		no			yes	265		410	451		571	571
Goba	60	female	illiterate	Divorced	44	46	46	48	50	50	49	169							Working	Working	working	Working		working	working		stage 3	stage 3	stage 3	stage 3	stage 3			stage 1	no	no		no			yes	265		566	322			566
Goba	60	female	illiterate	Divorced	44	46	46	48	50	50	49	169							Working	Working	working	Working		working	working		stage 3	stage 3	stage 3	stage 3	stage 3			stage 1	no	no		no			yes	265			522		628	628
Goba	60	female	illiterate	Divorced	44	46	46	48	50	50	49	169							Working	Working	working	Working		working	working		stage 3	stage 3	stage 3	stage 3	stage 3			stage 1	no	no		no			yes	265		301			488	488
Goba	60	female	illiterate	Divorced	44	46	46	48	50	50	49	169							Working	Working	working	Working		working	working		stage 3	stage 3	stage 3	stage 3	stage 3			stage 1	no	no		no			yes	265		211	554		689	689
Gnnir	60	female	illiterate	Divorced	44	46	46	48	50	50	49	169							Working	Working	working	Working		working	working		stage 3	stage 3	stage 3	stage 3	stage 3			stage 1	no	no		no			yes	265		410	451		571	571
Robe	60	female	illiterate	Divorced	44	46	46	48	50	50	49	169							Working	Working	working	Working		working	working		stage 3	stage 3	stage 3	stage 3	stage 3			stage 1	no	no		no			yes	265		410	451		571	571
Robe	60	female	illiterate	Divorced	44	46	46	48	50	50	49	169							Working	Working	working	Working		working	working		stage 3	stage 3	stage 3	stage 3	stage 3			stage 1	no	no		no			yes	265		410	451		571	571
Goba	18	female		Married	25	47		50	45	44	44	156							Working		working	Working		working	working		stage 3		stage 3	stage 3	stage 3			stage 3	no	no		no			no	170		244				244
Robe	18	female		Married	25	47		50	45	44	44	156							Working		working	Working		working	working		stage 3		stage 3	stage 3	stage 3			stage 3	no	no		no			no	170		244				244
Robe	18	female		Married	25	47		50	45	44	44	156							Working		working	Working		working	working		stage 3		stage 3	stage 3	stage 3			stage 3	no	no		no			no	170		244				244
Goba	19	female	College an	Never marr	12	47	46	46			46	168							Working	Working	working				working		stage 2	stage 2	stage 1					stage 1	no	no		no			yes	345						345
Goba	19	female	College an	Never marr	12	47	46	46			46	168							Working	Working	working				working		stage 2	stage 2	stage 1					stage 1	no	no		no			yes	345						345
Gnnir	19	female	College an	Never marr	12	47	46	46			46	168							Working	Working	working				working		stage 2	stage 2	stage 1					stage 1	no	no		no			yes	345						345
Robe	19	female	College an	Never marr	12	47	46	46			46	168							Working	Working	working				working		stage 2	stage 2	stage 1					stage 1	no	no		no			yes	345						345
Goba	20	female	Primary ed	Married	35	47	49	60	60	49	49	154							Working	Working	working	Working		working	working		stage 2	stage 2	stage 2	stage 2	stage 1			stage 1	no	no		no			yes	205	359			322		359
Gnnir	20	female	Primary ed	Married	35	47	49	60	60	49	49	154							Working	Working	working	Working		working	working		stage 2	stage 2	stage 2	stage 2	stage 1			stage 1	no	no		no			yes	205	359			322		359
Goba	23	male	high schoo	Married	2	47					47	169							Bedridden						Bed Ridden		stage 3							stage 3	no	no		no			yes	36						36
Goba	23	male	high schoo	Married	2	47					47	169							Bedridden						Bed Ridden		stage 3							stage 3	no	no		no			yes	36						36
Goba	23	male	high schoo	Married	2	47					47	169							Bedridden						Bed Ridden		stage 3							stage 3	no	no		no			yes	36						36
Gnnir	23	male	high schoo	Married	2	47					47	169							Bedridden						Bed Ridden		stage 3							stage 3	no	no		no			yes	36						36
Goba	23	female	Primary ed	Married	50	47	48	51	54	53	70	164							Working	Working	working	Working		working	working		stage 1	stage 1	stage 1	stage 1	stage 1			stage 1	no	no		no			yes	54		164	151	138	211	211
Goba	23	female	Primary ed	Married	50	47	48	51	54	53	70	164							Working	Working	working	Working		working	working		stage 1	stage 1	stage 1	stage 1	stage 1			stage 1	no	no		no			yes	54		174		145	255	255
Goba	23	female	Primary ed	Married	50	47	48	51	54	53	70	164							Working	Working	working	Working		working	working		stage 1	stage 1	stage 1	stage 1	stage 1			stage 1	no	no		no			yes	54			322	148	222	322
Goba	23	female	Primary ed	Married	50	47	48	51	54	53	70	164							Working	Working	working	Working		working	working		stage 1	stage 1	stage 1	stage 1	stage 1			stage 1	no	no		no			yes	54		164	151	138	211	211
Gnnir	23	female	Primary ed	Married	50	47	48	51	54	53	70	164							Working	Working	working	Working		working	working		stage 1	stage 1	stage 1	stage 1	stage 1			stage 1	no	no		no			yes	54		164	151	138	211	211
Gnnir	23	female	Primary ed	Married	50	47	48	51	54	53	70	164							Working	Working	working	Working		working	working		stage 1	stage 1	stage 1	stage 1	stage 1			stage 1	no	no		no			yes	55		164	196			196
Robe	23	female	Primary ed	Married	50	47	48	51	54	53	70	164							Working	Working	working	Working		working	working		stage 1	stage 1	stage 1	stage 1	stage 1			stage 1	no	no		no			yes	54		164	151	138	211	211
Robe	23	female	Primary ed	Married	50	47	48	51	54	53	70	164							Working	Working	working	Working		working	working		stage 1	stage 1	stage 1	stage 1	stage 1			stage 1	no	no		no			yes	54		164	151	138	211	211
Robe	23	female	Primary ed	Married	50	47	48	51	54	53	70	164							Working	Working	working	Working		working	working		stage 1	stage 1	stage 1	stage 1	stage 1			stage 1	no	no		no			yes	54		164	151	138	211	211
Goba	23	male	high schoo	Married	6	47	47				47	162							Bedridden	Bedrideen					Bed Ridden		stage 3	stage 3						stage 3	yes	yes		no			yes	36						36
Goba	23	female	Primary ed	Married	3	47					47	155							Working						working		stage 1							stage 1	no	no		no			yes	255						255
Goba	23	female	Primary ed	Married	3	47					47	155							Working						working		stage 1							stage 1	no	no		no			yes	255						255
Gnnir	23	female	Primary ed	Married	3	47					47	155							Working						working		stage 1							stage 1	no	no		no			yes	255						255
Goba	25	male		Divorced	41	47	47	47	54	54	51	170							Ambulatory	Working	working	Working		working	working		stage 3	stage 3	stage 3	stage 2	stage 1			stage 1	yes	no		no			yes	43			102	98	84	102
Goba	25	female	Primary ed	Never marr	5	47					55	169							Bedridden						working		stage 3							stage 3	no	no		no			yes
Goba	25	female	Primary ed	Never marr	5	47					55	169							Bedridden						working		stage 3							stage 3	no	no		no			yes
Robe	25	female	Primary ed	Never marr	5	47					55	169							Bedridden						working		stage 3							stage 3	no	no		no			yes
Goba	25	female	illiterate	Divorced	20	47	53	53	53		53	169							Ambulatory	Working	working	Working			working		stage 3	stage 2	stage 1	stage 1				stage 1	no	no		no			yes
Robe	25	female	illiterate	Divorced	20	47	53	53	53		53	169							Ambulatory	Working	working	Working			working		stage 3	stage 2	stage 1	stage 1				stage 1	no	no		no			yes
Robe	25	female	illiterate	Divorced	20	47	53	53	53		53	169							Ambulatory	Working	working	Working			working		stage 3	stage 2	stage 1	stage 1				stage 1	no	no		no			yes
Goba	25	female	illiterate	Married	53	47					67	165							Ambulatory						working		stage 3							stage 3	no	no		no			yes	59						59
Robe	25	female	illiterate	Married	53	47					67	165							Ambulatory						working		stage 3							stage 3	no	no		no			yes	59						59
Goba	25	female	College an	Married	9	47	48				48	162							Working	Working					working		stage 2	stage 1						stage 2	no	no		no			yes	337	478					478
Goba	25	female	College an	Married	9	47	48				48	162							Working	Working					working		stage 2	stage 1						stage 2	no	no		no			yes	337	456					456
Gnnir	25	female	College an	Married	9	47	48				48	162							Working	Working					working		stage 2	stage 1						stage 2	no	no		no			yes	337	478					478
Robe	25	female	College an	Married	9	47	48				48	162							Working	Working					working		stage 2	stage 1						stage 2	no	no		no			yes	337	478					478
Robe	25	male	high schoo	Married	52	47	47	47	46	48	46	162							Working	Working	working	Working		working	working		stage 3	stage 3	stage 3	stage 3	stage 3			stage 3	no	no		no			yes	348			356		498	498
Robe	25	female	Primary ed	Married	57	47	47	48	52	49	47	158							Working	Working	working	Working		working	working		stage 3	stage 3	stage 3	stage 3	stage 1			stage 1	no	no		no			yes	98	112	199			282	282
Goba	25	female	Primary ed	Widowed	3	47					47	157							Working						working		stage 3							stage 3	no	no		no			yes
Goba	25	female	Primary ed	Widowed	3	47					47	157							Working						working		stage 3							stage 3	no	no		no			yes
Goba	25	female	Primary ed	Widowed	3	47					47	157							Working						working		stage 3							stage 3	no	no		no			yes
Gnnir	25	female	Primary ed	Widowed	3	47					47	157							Working						working		stage 3							stage 3	no	no		no			yes
Gnnir	25	female	Primary ed	Widowed	3	47					47	157							Working						working		stage 3							stage 3	no	no		no			yes
Robe	25	female	Primary ed	Widowed	3	47					47	157							Working						working		stage 3							stage 3	no	no		no			yes
Goba	27	male	Primary ed	Married	1	47					47	158							Ambulatory						Ambulatory		stage 3							stage 3	yes	yes	1	no			yes	119						119
Robe	27	male	Primary ed	Married	1	47					47	158							Ambulatory						Ambulatory		stage 3							stage 3	yes	yes	1	no			yes	119						119
Robe	27	female	Primary ed	Divorced	28	47	48	50	52	52	53	157							Working	Working	working	Working		working	working		stage 2	stage 2	stage 1	stage 1	stage 1			stage 2	no	no		no			yes	30	154	263				263
Goba	28	female	illiterate		25	47			55	57	57	173							Ambulatory			Working		working	working		stage 4			stage 3	stage 3			stage 4	no	no		no			yes	356						356
Goba	28	male		Divorced	41	47	47	47	54	54	51	170							Ambulatory	Working	working	Working		working	working		stage 3	stage 3	stage 3	stage 2	stage 1			stage 1	yes	no		no			yes	43			102	98	84	102
Goba	28	male		Divorced	41	47	47	47	54	54	51	170							Ambulatory	Working	working	Working		working	working		stage 3	stage 3	stage 3	stage 2	stage 1			stage 1	yes	no		no			yes	56			187		66	187
Goba	28	male		Divorced	41	47	47	47	54	54	51	170							Ambulatory	Working	working	Working		working	working		stage 3	stage 3	stage 3	stage 2	stage 1			stage 1	yes	no		no			yes	58			784	888	156	888
Gnnir	28	male		Divorced	41	47	47	47	54	54	51	170							Ambulatory	Working	working	Working		working	working		stage 3	stage 3	stage 3	stage 2	stage 1			stage 1	yes	no		no			yes	43			102	98	84	102
Robe	28	male		Divorced	41	47	47	47	54	54	51	170							Ambulatory	Working	working	Working		working	working		stage 3	stage 3	stage 3	stage 2	stage 1			stage 1	yes	no		no			yes	43			102	98	84	102
Robe	28	male		Divorced	41	47	47	47	54	54	51	170							Ambulatory	Working	working	Working		working	working		stage 3	stage 3	stage 3	stage 2	stage 1			stage 1	yes	no		no			yes	43			102	98	84	102
Robe	28	male		Divorced	41	47	47	47	54	54	51	170							Ambulatory	Working	working	Working		working	working		stage 3	stage 3	stage 3	stage 2	stage 1			stage 1	yes	no		no			yes	43			102	98	84	102
Goba	28	female	illiterate	Married	48	47	47	51	51	48	48	167							Working	Working	working	Working		working	working		stage 3	stage 3	stage 3	stage 3	stage 3			stage 3	no	no		no			yes	227	619					619
Robe	28	female	illiterate	Married	48	47	47	51	51	48	48	167							Working	Working	working	Working		working	working		stage 3	stage 3	stage 3	stage 3	stage 3			stage 3	no	no		no			yes	227	619					619
Robe	28	female	illiterate	Married	48	47	47	51	51	48	48	167							Working	Working	working	Working		working	working		stage 3	stage 3	stage 3	stage 3	stage 3			stage 3	no	no		no			yes	227	619					619
Goba	28	female	illiterate	Married	68	47	52	58	57	58	60	164							Working	Working	working	Working		working	working		stage 3	stage 3	stage 3	stage 3	stage 1			stage 1	no	no		no			yes	191		360	353	652		652
Goba	28	female	illiterate	Married	68	47	52	58	57	58	60	164							Working	Working	working	Working		working	working		stage 3	stage 3	stage 3	stage 3	stage 1			stage 1	no	no		no			yes	191		421		702		702
Goba	28	female	illiterate	Married	68	47	52	58	57	58	60	164							Working	Working	working	Working		working	working		stage 3	stage 3	stage 3	stage 3	stage 1			stage 1	no	no		no			yes	191		360	389			389
Goba	28	female	illiterate	Married	68	47	52	58	57	58	60	164							Working	Working	working	Working		working	working		stage 3	stage 3	stage 3	stage 3	stage 1			stage 1	no	no		no			yes	191		401		785		785
Gnnir	28	female	illiterate	Married	68	47	52	58	57	58	60	164							Working	Working	working	Working		working	working		stage 3	stage 3	stage 3	stage 3	stage 1			stage 1	no	no		no			yes	191		360	353	652		652
Gnnir	28	female	illiterate	Married	68	47	52	58	57	58	60	164							Working	Working	working	Working		working	working		stage 3	stage 3	stage 3	stage 3	stage 1			stage 1	no	no		no			yes	191		360	353	652		652
Goba	28	female	illiterate	Married	68	47	52	58	57	58	60	163							Working	Working	working	Working		working	working		stage 3	stage 3	stage 3	stage 3	stage 1			stage 1	no	no		no			yes	191	360		353	652		652
Goba	28	female	illiterate	Married	84	47	55	56	57	62	56	158							Ambulatory	Ambulatory	Ambulatory	Ambulatory		Ambulatory	working		stage 3	stage 3	stage 3	stage 3	stage 3			stage 1	no	no		no			yes	60	220	222		279		279
Robe	28	female	illiterate	Married	84	47	55	56	57	62	56	158							Ambulatory	Ambulatory	Ambulatory	Ambulatory		Ambulatory	working		stage 3	stage 3	stage 3	stage 3	stage 3			stage 1	no	no		no			yes	60	220	222		279		279
Goba	29	male	high schoo	Divorced	13	47	47	48			48	167							Working	Working	working				working		stage 3	stage 3	stage 3					stage 3	no	no		no			yes		5					5
Goba	29	male	high schoo	Divorced	13	47	47	48			48	167							Working	Working	working				working		stage 3	stage 3	stage 3					stage 3	no	no		no			yes		11					11
Goba	29	male	high schoo	Divorced	13	47	47	48			48	157							Working	Working	working				working		stage 3	stage 3	stage 3					stage 3	no	no		no			yes		5					5
Goba	29	male	high schoo	Divorced	13	47	47	48			48	157							Working	Working	working				working		stage 3	stage 3	stage 3					stage 3	no	no		no			yes		5					5
Gnnir	29	male	high schoo	Divorced	13	47	47	48			48	157							Working	Working	working				working		stage 3	stage 3	stage 3					stage 3	no	no		no			yes		5					5
Goba	29	female	illiterate	Divorced	62	47	51	53	52	53	52	155							Working	Working	working	Working		working	working		stage 3	stage 3	stage 3	stage 3	stage 1			stage 1	no	no		no			yes	155	167		150			167
Goba	29	female	illiterate	Divorced	62	47	51	53	52	53	52	155							Working	Working	working	Working		working	working		stage 3	stage 3	stage 3	stage 3	stage 1			stage 1	no	no		no			yes	155	205		352			352
Goba	29	female	illiterate	Divorced	62	47	51	53	52	53	52	155							Working	Working	working	Working		working	working		stage 3	stage 3	stage 3	stage 3	stage 1			stage 1	no	no		no			yes	175	103		150			150
Gnnir	29	female	illiterate	Divorced	62	47	51	53	52	53	52	155							Working	Working	working	Working		working	working		stage 3	stage 3	stage 3	stage 3	stage 1			stage 1	no	no		no			yes	175	103		150			150
Delomena	29	female	illiterate	Divorced	62	47	51	53	52	53	52	155							Working	Working	working	Working		working	working		stage 3	stage 3	stage 3	stage 3	stage 1			stage 1	no	no		no			yes	175	103		150			150
Robe	30	male	Primary ed	Never marr	15	47		53			64	166							Working		working				working		stage 3		stage 3					stage 3	no	no		no			yes	101						101
Robe	30	female	Primary ed	Married	3	47					47	156							Ambulatory						working		stage 3							stage 3	no	no		no			yes	67						67
Goba	31	female	high schoo	Married	22	47	56	55	57		59	167							Working	Working	working	Working			working		stage 2	stage 2	stage 2	stage 1				stage 1	no	no		no			yes	268						268
Goba	31	female	high schoo	Married	22	47	56	55	57		59	167							Working	Working	working	Working			working		stage 2	stage 2	stage 2	stage 1				stage 1	no	no		no			yes	268						268
Robe	31	female	high schoo	Married	22	47	56	55	57		59	167							Working	Working	working	Working			working		stage 2	stage 2	stage 2	stage 1				stage 1	no	no		no			yes	268						268
Robe	31	female	high schoo	Married	22	47	56	55	57		59	167							Working	Working	working	Working			working		stage 2	stage 2	stage 2	stage 1				stage 1	no	no		no			yes	268						268
Goba	32	male	Primary ed	Married	62	47	50	50	58	51	50	154							Working	Working	working	Working		working	working		stage 3	stage 3	stage 3	stage 1	stage 1			stage 1	no	no		no			yes	20	212		282		631	631
Gnnir	32	male	Primary ed	Married	62	47	50	50	58	51	50	154							Working	Working	working	Working		working	working		stage 3	stage 3	stage 3	stage 1	stage 1			stage 1	no	no		no			yes	20	212		282		631	631
Delomena	32	male	Primary ed	Married	62	47	50	50	58	51	50	154							Working	Working	working	Working		working	working		stage 3	stage 3	stage 3	stage 1	stage 1			stage 1	no	no		no			yes	20	212		282		631	631
Robe	33	male	Primary ed	Divorced	17	47	56	55			58	170							Working	Working	working				working		stage 3	stage 3	stage 3					stage 3	no	no		no			yes	89		183				183
Goba	35	female	illiterate	Divorced	81	47	47	51	49	49	51	173							Working	Working	working	Working		working	working		stage 3	stage 3	stage 3	stage 3	stage 3			stage 1	no	no		no			yes	241	361		644		539	644
Goba	35	female	Primary ed	Married	39	47	53	56	59	60	58	168							Ambulatory	Working	working	Working		working	working		stage 3	stage 3	stage 3	stage 3	stage 3			stage 3	no	no		no			yes	53	256		229	479	381	479
Goba	35	male	Primary ed	Married	2	47					47	163							Ambulatory						Ambulatory		stage 3							stage 3	no	no		no			yes	135						135
Goba	35	male	Primary ed	Married	2	47					47	163							Ambulatory						Ambulatory		stage 3							stage 3	no	no		no			yes	135						135
Goba	35	male	Primary ed	Married	2	47					47	163							Ambulatory						Ambulatory		stage 3							stage 3	no	no		no			yes	135						135
Goba	35	male	Primary ed	Married	2	47					47	163							Ambulatory						Ambulatory		stage 3							stage 3	no	no		no			yes	135						135
Gnnir	35	male	Primary ed	Married	2	47					47	163							Ambulatory						Ambulatory		stage 3							stage 3	no	no		no			yes	135						135
Goba	35	male	illiterate	Married	62	47	57	54	56	55	54	163							Working	Working	working	Working		working	working		stage 3	stage 4	stage 4	stage 4	stage 4			stage 3	yes	no		no			yes	135	282			390	327	390
Goba	35	male	illiterate	Married	62	47	57	54	56	55	54	163							Working	Working	working	Working		working	working		stage 3	stage 4	stage 4	stage 4	stage 4			stage 3	yes	no		no			yes	135	298			458	655	655
Goba	35	male	illiterate	Married	62	47	57	54	56	55	54	163							Working	Working	working	Working		working	working		stage 3	stage 4	stage 4	stage 4	stage 4			stage 3	yes	no		no			yes	135	357			356	652	652
Gnnir	35	male	illiterate	Married	62	47	57	54	56	55	54	163							Working	Working	working	Working		working	working		stage 3	stage 4	stage 4	stage 4	stage 4			stage 3	yes	no		no			yes	135	282			390	327	390
Robe	35	male	illiterate	Married	62	47	57	54	56	55	54	163							Working	Working	working	Working		working	working		stage 3	stage 4	stage 4	stage 4	stage 4			stage 3	yes	no		no			yes	135	282			390	327	390
Robe	35	male	illiterate	Married	62	47	57	54	56	55	54	163							Working	Working	working	Working		working	working		stage 3	stage 4	stage 4	stage 4	stage 4			stage 3	yes	no		no			yes	135	282			390	327	390
Robe	35	female	Primary ed	Divorced	93	47		48	49	49	50	157							Working		working	Working		working	working		stage 2		stage 2	stage 2	stage 2			stage 1	no	no		no			yes	264				392	546	546
Goba	35	male	Primary ed	Married	2	47					47	156							Ambulatory						Ambulatory		stage 3							stage 3	yes	no		no			yes	135						135
Goba	37	female	illiterate	Married	66	47					52	173							Ambulatory						working		stage 4							stage 1	no	no		no			yes	199						342
Goba	37	female	illiterate	Married	66	47					52	173							Ambulatory						working		stage 4							stage 1	no	no		no			yes	199						342
Goba	37	female	illiterate	Married	66	47					52	173							Ambulatory						working		stage 4							stage 1	no	no		no			yes	199						342
Robe	37	female	illiterate	Married	66	47					52	173							Ambulatory						working		stage 4							stage 1	no	no		no			yes	199						342
Goba	37	female	illiterate		25	47			55	57	57	173							Ambulatory			Working		working	working		stage 4			stage 3	stage 3			stage 4	no	no		no			yes	199						199
Goba	37	female	illiterate		25	47			55	57	57	173							Ambulatory			Working		working	working		stage 4			stage 3	stage 3			stage 4	no	no		no			yes	199						199
Goba	37	female	illiterate		25	47			55	57	57	173							Ambulatory			Working		working	working		stage 4			stage 3	stage 3			stage 4	no	no		no			yes	199						199
Goba	37	female	illiterate		25	47			55	57	57	173							Ambulatory			Working		working	working		stage 4			stage 3	stage 3			stage 4	no	no		no			yes	199						199
Robe	37	female	illiterate		25	47			55	57	57	173							Ambulatory			Working		working	working		stage 4			stage 3	stage 3			stage 4	no	no		no			yes	199						199
Goba	38	male	high schoo	Widowed	4	47					47	164							Ambulatory						Ambulatory		stage 3							stage 3	yes	no		no			yes	90						90
Goba	38	male	College an	Married	4	47					44	163							Ambulatory						Bed Ridden		stage 3							stage 3	yes	yes	3	no			yes	49						49
Gnnir	38	male	College an	Married	4	47					44	163							Ambulatory						Bed Ridden		stage 3							stage 3	yes	yes	3	no			yes	49						49
Delomena	38	male	College an	Married	4	47					44	163							Ambulatory						Bed Ridden		stage 3							stage 3	yes	yes	3	no			yes	49						49
Goba	40	female	illiterate	Widowed	103	47	53	45	53	53	55	169							Working	Working	working	Working		working	working		stage 3	stage 3	stage 3	stage 3	stage 3			stage 1	no	no		no			yes		142	281	249		248	249
Goba	40	female	illiterate	Widowed	103	47	53	45	53	53	55	169							Working	Working	working	Working		working	working		stage 3	stage 3	stage 3	stage 3	stage 3			stage 1	no	no		no			yes		142	281	249		248	249
Gnnir	40	female	illiterate	Widowed	103	47	53	45	53	53	55	169							Working	Working	working	Working		working	working		stage 3	stage 3	stage 3	stage 3	stage 3			stage 1	no	no		no			yes	100	166	281	258		248	281
Gnnir	40	female	illiterate	Widowed	103	47	53	45	53	53	55	169							Working	Working	working	Working		working	working		stage 3	stage 3	stage 3	stage 3	stage 3			stage 1	no	no		no			yes		142	281	249		248	249
Goba	40	female	Primary ed	Divorced	82	47	50	50	50	55	52	164							Working	Working	working	Working		working	working		stage 3	stage 3	stage 3	stage 3	stage 3			stage 3	no	no		no			yes	90	312				489	489
Goba	42	female	illiterate	Married	94	47		45	49	51	54	167							Working		working	Working		working	working		stage 3		stage 3	stage 3	stage 3			stage 1	no	no		no			yes	89		75		61		89
Robe	42	female	illiterate	Married	94	47		45	49	51	54	167							Working		working	Working		working	working		stage 3		stage 3	stage 3	stage 3			stage 1	no	no		no			yes	89		75		61		89
Goba	42	male	high schoo	Divorced	7	47	46				45	158							Ambulatory	Ambulatory					Ambulatory		stage 3	stage 3						stage 3	yes	no		no			yes	491						491
Goba	45	female	Primary ed	Widowed	49	47		52	53	54	51	167							Working		working	Working		working	working		stage 2		stage 2	stage 2	stage 1			stage 1	no	no		no			yes	312		456		623		623
Goba	45	female	Primary ed	Widowed	51	47		49	53	54	51	163							Working		working	Working		working	working		stage 2		stage 2	stage 2	stage 1			stage 1	no	no		no			no	312		947		679		947
Goba	45	female	Primary ed	Widowed	51	47		49	53	54	51	163							Working		working	Working		working	working		stage 2		stage 2	stage 2	stage 1			stage 1	no	no		no			no	312		852		721		852
Goba	45	female	Primary ed	Widowed	51	47		49	53	54	51	163							Working		working	Working		working	working		stage 2		stage 2	stage 2	stage 1			stage 1	no	no		no			no	312				894		894
Goba	45	female	Primary ed	Widowed	51	47		49	53	54	51	163							Working		working	Working		working	working		stage 2		stage 2	stage 2	stage 1			stage 1	no	no		no			no	312		947		679		947
Gnnir	45	female	Primary ed	Widowed	51	47		49	53	54	51	163							Working		working	Working		working	working		stage 2		stage 2	stage 2	stage 1			stage 1	no	no		no			no	312		947		679		947
Gnnir	45	female	Primary ed	Widowed	51	47		49	53	54	51	163							Working		working	Working		working	working		stage 2		stage 2	stage 2	stage 1			stage 1	no	no		no			no	312		947		679		947
Goba	45	female	Primary ed	Married	31	47	47	47	48	48	47	158							Working	Working	working	Working		working	working		stage 3	stage 3	stage 3	stage 1	stage 1			stage 1	no	no		no			yes	311	577		340			577
Goba	45	female	Primary ed	Married	31	47	47	47	48	48	47	158							Working	Working	working	Working		working	working		stage 3	stage 3	stage 3	stage 1	stage 1			stage 1	no	no		no			yes	311	422					422
Goba	45	female	Primary ed	Married	31	47	47	47	48	48	47	158							Working	Working	working	Working		working	working		stage 3	stage 3	stage 3	stage 1	stage 1			stage 1	no	no		no			yes	311	689		445			689
Gnnir	45	female	Primary ed	Married	31	47	47	47	48	48	47	158							Working	Working	working	Working		working	working		stage 3	stage 3	stage 3	stage 1	stage 1			stage 1	no	no		no			yes	311	577		340			577
Robe	45	female	Primary ed	Married	31	47	47	47	48	48	47	158							Working	Working	working	Working		working	working		stage 3	stage 3	stage 3	stage 1	stage 1			stage 1	no	no		no			yes	311	577		340			577
Goba	46	male	College an	Married	4	47					47	155							Ambulatory						Ambulatory		stage 4							stage 4	yes	no		no			yes	16						16
Goba	46	male	College an	Married	4	47					47	155							Ambulatory						Ambulatory		stage 4							stage 4	yes	no		no			yes	21						21
Gnnir	46	male	College an	Married	4	47					47	155							Ambulatory						Ambulatory		stage 4							stage 4	yes	no		no			yes	16						16
Goba	48	female	illiterate	Married	69	47	47	58	57	54	50	163							Working	Working	working	Working		working	working		stage 3	stage 3	stage 3	stage 3	stage 3			stage 1	no	no		no			yes	229		384		597		597
Robe	48	female	illiterate	Married	69	47	47	58	57	54	50	163							Working	Working	working	Working		working	working		stage 3	stage 3	stage 3	stage 3	stage 3			stage 1	no	no		no			yes	229		384		597		597
Robe	48	female	illiterate	Married	69	47	47	58	57	54	50	163							Working	Working	working	Working		working	working		stage 3	stage 3	stage 3	stage 3	stage 3			stage 1	no	no		no			yes	229		384		597		597
Goba	50	female	illiterate	Married	22	47	54	53	53		53	164							Working	Working	working	Working			working		stage 3	stage 3	stage 3	stage 3				stage 3	no	no		no			yes	123	279					279
Robe	50	female	illiterate	Married	22	47	54	53	53		53	164							Working	Working	working	Working			working		stage 3	stage 3	stage 3	stage 3				stage 3	no	no		no			yes	123	279					279
Goba	50	female	illiterate	Widowed	5	47					52	163							Working						working		stage 3							stage 3	yes	no		no			yes	151						151
Goba	50	female	illiterate	Widowed	5	47					52	163							Working						working		stage 3							stage 3	yes	no		no			yes	151						151
Gnnir	50	female	illiterate	Widowed	5	47					52	163							Working						working		stage 3							stage 3	yes	no		no			yes	151						151
Goba	60	male	illiterate	Widowed	14	47		48				170							Working		Bedridden				Bed Ridden		stage 3		stage 3					stage 3	no	no		yes			yes	127						127
Goba	60	male	illiterate	Widowed	14	47		48				170							Working		Bedridden				Bed Ridden		stage 3		stage 3					stage 3	no	no		yes			yes	127						127
Gnnir	60	male	illiterate	Widowed	14	47		48				170							Working		Bedridden				Bed Ridden		stage 3		stage 3					stage 3	no	no		yes			yes	127						127
Delomena	60	male	illiterate	Widowed	14	47		48				170							Working		Bedridden				Bed Ridden		stage 3		stage 3					stage 3	no	no		yes			yes	127						127
Delomena	60	male	illiterate	Widowed	14	47		48				170							Working		Bedridden				Bed Ridden		stage 3		stage 3					stage 3	no	no		yes			yes	127						127
Goba	60	female	illiterate	Married	51	47	45	46	48	47	52	169							Working	Working	working	Working		working	working		stage 3	stage 3	stage 1	stage 1	stage 1			stage 1	no	no		no			yes	174				478		478
Goba	60	female	illiterate	Married	51	47	45	46	48	47	52	169							Working	Working	working	Working		working	working		stage 3	stage 3	stage 1	stage 1	stage 1			stage 1	no	no		no			yes	174				562		562
Goba	60	female	illiterate	Married	51	47	45	46	48	47	52	169							Working	Working	working	Working		working	working		stage 3	stage 3	stage 1	stage 1	stage 1			stage 1	no	no		no			yes	174				358		358
Gnnir	60	female	illiterate	Married	51	47	45	46	48	47	52	169							Working	Working	working	Working		working	working		stage 3	stage 3	stage 1	stage 1	stage 1			stage 1	no	no		no			yes	174				478		478
Gnnir	60	female	illiterate	Married	51	47	45	46	48	47	52	169							Working	Working	working	Working		working	working		stage 3	stage 3	stage 1	stage 1	stage 1			stage 1	no	no		no			yes	174				541		541
Robe	60	female	illiterate	Widowed	61	47					39	168							Working						working		stage 4							stage 2	no	no		no			yes	136						136
Goba	65	female	illiterate	Divorced	84	47	54	60	68	70	62	173							Working	Working	working	Working		working	working		stage 3	stage 3	stage 3	stage 3	stage 3			stage 1	yes	no		no			yes	238		296		388	382	388
Gnnir	65	female	illiterate	Divorced	84	47	54	60	68	70	62	173							Working	Working	working	Working		working	working		stage 3	stage 3	stage 3	stage 3	stage 3			stage 1	yes	no		no			yes	238		451		488		488
Robe	17	female	high schoo	Married	17	48					46	169							Working						working		stage 2							stage 2	no	no		no			yes	317						317
Goba	19	male	high schoo	Never marr	2	48					47	154							Ambulatory						Ambulatory		stage 2							stage 2	no	no		no			yes	79						79
Goba	19	male	high schoo	Never marr	2	48					47	154							Ambulatory						Ambulatory		stage 2							stage 2	no	no		no			yes	79						79
Robe	19	male	high schoo	Never marr	2	48					47	154							Ambulatory						Ambulatory		stage 2							stage 2	no	no		no			yes	79						79
Goba	20	female	illiterate	Married	56	48					49	173															stage 3							stage 3	no	no		no			yes	124						124
Robe	20	female	illiterate	Married	56	48					49	173															stage 3							stage 3	no	no		no			yes	124						124
Robe	20	female	illiterate	Married	56	48					49	173															stage 3							stage 3	no	no		no			yes	124						124
Goba	21	female	illiterate	Married	11	48	48	49			49	165							Working	Working	working				working		stage 3	stage 3	stage 3					stage 3	no	no		no			yes	234		458				458
Goba	21	female	illiterate	Married	11	48	48	49			49	165							Working	Working	working				working		stage 3	stage 3	stage 3					stage 3	no	no		no			yes	234		558				558
Gnnir	21	female	illiterate	Married	11	48	48	49			49	165							Working	Working	working				working		stage 3	stage 3	stage 3					stage 3	no	no		no			yes	234		458				458
Robe	21	female	illiterate	Married	11	48	48	49			49	165							Working	Working	working				working		stage 3	stage 3	stage 3					stage 3	no	no		no			yes	234		458				458
Goba	22	female	Primary ed	Married	43	48	51	43	44	43	45	167							Working	Working	working	Working		working	working		stage 1	stage 1	stage 1	stage 1	stage 1			stage 1	no	yes	6	no			yes		220				266	266
Goba	22	female	Primary ed	Married	43	48	51	43	44	43	45	167							Working	Working	working	Working		working	working		stage 1	stage 1	stage 1	stage 1	stage 1			stage 1	no	yes	6	no			yes		258				266	266
Goba	22	female	Primary ed	Married	43	48	51	43	44	43	45	167							Working	Working	working	Working		working	working		stage 1	stage 1	stage 1	stage 1	stage 1			stage 1	no	yes	6	no			yes		220				266	266
Robe	22	female	Primary ed	Married	43	48	51	43	44	43	45	167							Working	Working	working	Working		working	working		stage 1	stage 1	stage 1	stage 1	stage 1			stage 1	no	yes	6	no			yes		220				266	266
Goba	23	female	high schoo	Never marr	90	48	53	55	54	56	64	169							Working	Working	working	Working		working	working		stage 3	stage 3	stage 3	stage 3	stage 3			stage 3	no	no		no			yes	22		125		788		788
Goba	23	female	high schoo	Never marr	90	48	53	55	54	56	64	169							Working	Working	working	Working		working	working		stage 3	stage 3	stage 3	stage 3	stage 3			stage 3	no	no		no			yes	22		100		325		325
Goba	23	female	high schoo	Never marr	90	48	53	55	54	56	64	169							Working	Working	working	Working		working	working		stage 3	stage 3	stage 3	stage 3	stage 3			stage 3	no	no		no			yes	22		125	211	625		625
Gnnir	23	female	high schoo	Never marr	90	48	53	55	54	56	64	169							Working	Working	working	Working		working	working		stage 3	stage 3	stage 3	stage 3	stage 3			stage 3	no	no		no			yes	22		125	211	625		625
Goba	23	female	high schoo	Never marr	90	48	50	55	54	56	64	163							Working	Working	working	Working		working	working		stage 3	stage 3	stage 3	stage 3	stage 3			stage 1	no	no		no			yes	22	125		211	625		625
Goba	23	female	illiterate	Married	3	48					51	154							Working						working		stage 3							stage 3	yes	yes	1	no			yes	52						52
Goba	23	female	illiterate	Married	3	48					51	154							Working						working		stage 3							stage 3	yes	yes	1	no			yes	52						52
Robe	23	female	illiterate	Married	3	48					51	154							Working						working		stage 3							stage 3	yes	yes	1	no			yes	52						52
Goba	24	female	high schoo	Never marr	58	48	44				47	169							Working	Working					working		stage 3	stage 3						stage 1	no	no		no			yes	460	142					460
Goba	25	female	high schoo	Divorced	79	48					55	172							Working						working		stage 3							stage 1	no	no		no			no	209						209
Robe	25	female	high schoo	Divorced	79	48					55	172							Working						working		stage 3							stage 1	no	no		no			no	209						209
Goba	25	male	Primary ed	Married	5	48					48	170							Working						working		stage 3							stage 3	no	no		no			no	252						25
Goba	25	male	Primary ed	Married	5	48					48	170							Working						working		stage 3							stage 3	no	no		no			no	252						25
Goba	25	male	Primary ed	Married	5	48					48	170							Working						working		stage 3							stage 3	no	no		no			no	252						25
Goba	25	male	Primary ed	Married	5	48					48	170							Working						working		stage 3							stage 3	no	no		no			no	252						25
Goba	25	male	Primary ed	Married	5	48					48	170							Working						working		stage 3							stage 3	no	no		no			no	252						25
Gnnir	25	male	Primary ed	Married	5	48					48	170							Working						working		stage 3							stage 3	no	no		no			no	252						25
Robe	25	male	Primary ed	Married	5	48					48	170							Working						working		stage 3							stage 3	no	no		no			no	252						25
Robe	25	male	Primary ed	Married	5	48					48	170							Working						working		stage 3							stage 3	no	no		no			no	252						25
Goba	25	female	Primary ed	Married	10	48	52				49	169							Working	Working					working		stage 1	stage 1						stage 1	no	no		no			yes	342						342
Robe	25	female	Primary ed	Married	10	48	52				49	169							Working	Working					working		stage 1	stage 1						stage 1	no	no		no			yes	342						342
Goba	25	female	illiterate	Married	16	48	47	48			48	157							Working	Working	working				working		stage 1	stage 2	stage 2					stage 1	no	no		no			yes	272	614					614
Robe	25	female	illiterate	Married	16	48	47	48			48	157							Working	Working	working				working		stage 1	stage 2	stage 2					stage 1	no	no		no			yes	272	614					614
Goba	25	female	Primary ed	Never marr	33	48	52	50	53	53	50	157							Working	Working	working	Working		working	working		stage 2	stage 2	stage 2	stage 2	stage 2			stage 2	no	no		no			yes	270	201	322				322
Robe	25	female	Primary ed	Never marr	33	48	52	50	53	53	50	157							Working	Working	working	Working		working	working		stage 2	stage 2	stage 2	stage 2	stage 2			stage 2	no	no		no			yes	270	201	322				322
Robe	25	female	Primary ed	Never marr	33	48	52	50	53	53	50	157							Working	Working	working	Working		working	working		stage 2	stage 2	stage 2	stage 2	stage 2			stage 2	no	no		no			yes	270	201	322				322
Goba	25	female	high schoo	Married	4	48					53	156							Working						working		stage 3							stage 3	no	no		no			yes	57						57
Robe	25	female	Primary ed	Divorced	40	48	47	49	52	52	50	156							Working	Working	working	Working		working	working		stage 3	stage 3	stage 3	stage 2	stage 2			stage 1	no	no		no			yes	297	753	138	869			869
Goba	25	female	high schoo	Married	4	48					53	154							Working						working		stage 3							stage 3	no	no		no			yes	57						57
Goba	25	female	high schoo	Married	4	48					53	154							Working						working		stage 3							stage 3	no	no		no			yes	57						57
Goba	25	female	high schoo	Married	4	48					53	154							Working						working		stage 3							stage 3	no	no		no			yes	57						57
Gnnir	25	female	high schoo	Married	4	48					53	154							Working						working		stage 3							stage 3	no	no		no			yes	57						57
Robe	26	male	Primary ed	Never marr	55	48					48	157							Working						working		stage 2							stage 2	no	no		no			no	91						91
Goba	26	female	Primary ed	Married	26	48	48	50	51	51	51	157							Working	Working	working	Working		working	working		stage 2	stage 2	stage 2	stage 1	stage 1			stage 1	no	no		no			yes	153						153
Robe	26	female	Primary ed	Married	26	48	48	50	51	51	51	157							Working	Working	working	Working		working	working		stage 2	stage 2	stage 2	stage 1	stage 1			stage 1	no	no		no			yes	153						153
Goba	26	male	high schoo	Never marr	29	48		56	53	53	52	157							Working		working	Working		working	working		stage 3		stage 3	stage 1	stage 1			stage 1	no	no		no			yes	117		217				217
Goba	26	male	high schoo	Never marr	29	48		56	53	53	52	157							Working		working	Working		working	working		stage 3		stage 3	stage 1	stage 1			stage 1	no	no		no			yes	117		221				217
Gnnir	26	male	high schoo	Never marr	29	48		56	53	53	52	157							Working		working	Working		working	working		stage 3		stage 3	stage 1	stage 1			stage 1	no	no		no			yes	117		217				217
Robe	26	male	high schoo	Never marr	29	48		56	53	53	52	157							Working		working	Working		working	working		stage 3		stage 3	stage 1	stage 1			stage 1	no	no		no			yes	117		217				217
Robe	27	female	Primary ed	Married	40	48			48	52	50	167							Working			Working		working	working		stage 2			stage 2	stage 2			stage 1	no	no		no			yes	180			250			250
Goba	28	male	high schoo	Married	23	48	48	48	56		52	173							Working	Working	working	Working			working		stage 3	stage 3	stage 3	stage 3				stage 3	no	no		no			yes	60	118					118
Goba	28	male	high schoo	Married	23	48	48	48	56		52	173							Working	Working	working	Working			working		stage 3	stage 3	stage 3	stage 3				stage 3	no	no		no			yes	60	121					121
Robe	28	male	high schoo	Married	23	48	48	48	56		52	173							Working	Working	working	Working			working		stage 3	stage 3	stage 3	stage 3				stage 3	no	no		no			yes	60	118					118
Goba	28	female	high schoo	Married	84	48					55	172							Working						working		stage 2							stage 1	no	no		no			yes	148					362	362
Goba	28	female	high schoo	Married	84	48					55	172							Working						working		stage 2							stage 1	no	no		no			yes	148					362	362
Gnnir	28	female	high schoo	Married	84	48					55	172							Working						working		stage 2							stage 1	no	no		no			yes	148					362	362
Goba	28	male	Primary ed	Married	88	48	52	55	54	56	45	172							Working	Working	working	Working	Bedridden	working	working		stage 4	stage 4	stage 4	stage 4	stage 4		stage 4	stage 4	no	yes	29	yes			yes		187		207	175	52	207	52
Goba	28	female	Primary ed	Widowed	38	48	49	44	47	49	38	166							Working	Working	working	Working		working	working		stage 3	stage 3	stage 3	stage 3	stage 3			stage 3	no	no		no			yes	127					415	415
Gnnir	28	female	Primary ed	Widowed	38	48	49	44	47	49	38	166							Working	Working	working	Working		working	working		stage 3	stage 3	stage 3	stage 3	stage 3			stage 3	no	no		no			yes	127					415	415
Goba	29	male	Primary ed	Married	88	48	52	55	53	56	45	156							Working	Working	working	Working	Working	working	working		stage 4	stage 4	stage 4	stage 4	stage 4		stage 4	stage 4	no	no		no			yes		156		256		45	256	45
Goba	29	male	Primary ed	Married	88	48	52	55	53	56	45	156							Working	Working	working	Working	Working	working	working		stage 4	stage 4	stage 4	stage 4	stage 4		stage 4	stage 4	no	no		no			yes		187		207		45	207	45
Gnnir	29	male	Primary ed	Married	88	48	52	55	53	56	45	156							Working	Working	working	Working	Working	working	working		stage 4	stage 4	stage 4	stage 4	stage 4		stage 4	stage 4	no	no		no			yes		187		207		45	207	45
Goba	30	female	illiterate	Married	35	48	54	52	52	52	52	173							Working	Working	working	Working		working	working		stage 2	stage 2	stage 2	stage 1	stage 1			stage 1	no	no		no			yes	449			399	67		399
Robe	30	female	illiterate	Married	35	48	54	52	52	52	52	173							Working	Working	working	Working		working	working		stage 2	stage 2	stage 2	stage 1	stage 1			stage 1	no	no		no			yes	449			399	67		399
Robe	30	female	illiterate	Married	35	48	54	52	52	52	52	173							Working	Working	working	Working		working	working		stage 2	stage 2	stage 2	stage 1	stage 1			stage 1	no	no		no			yes	449			399	67		399
Goba	30	female	Primary ed	Widowed	55	48				60	59	172							Working					working	working		stage 1				stage 1			stage 1	no	no		no			yes	104					233	233
Gnnir	30	female	Primary ed	Widowed	55	48				60	59	172							Working					working	working		stage 1				stage 1			stage 1	no	no		no			yes	104					233	233
Delomena	30	female	Primary ed	Widowed	55	48				60	59	172							Working					working	working		stage 1				stage 1			stage 1	no	no		no			yes	104					233	233
Goba	30	female	Primary ed	Married	103	48	53	55	54	54	56	169							Working	Working	working	Working		working	working		stage 3	stage 3	stage 3	stage 3	stage 3			stage 1	no	no		no			yes		188	416		390	289	416
Gnnir	30	female	Primary ed	Married	103	48	53	55	54	54	56	169							Working	Working	working	Working		working	working		stage 3	stage 3	stage 3	stage 3	stage 3			stage 1	no	no		no			yes		188	416		390	289	416
Goba	30	male	high schoo	Married	1	48					48	167							Ambulatory						working		stage 3							stage 3	yes	no		yes			yes	129						129
Goba	30	male	high schoo	Married	1	48					48	167							Ambulatory						working		stage 3							stage 3	yes	no		yes			yes	129						129
Goba	30	male	high schoo	Married	1	48					48	167							Ambulatory						working		stage 3							stage 3	yes	yes		no			yes	129						129
Gnnir	30	male	high schoo	Married	1	48					48	167							Ambulatory						working		stage 3							stage 3	yes	no		yes			yes	129						129
Goba	30	male	high schoo	Married	101	48	48	50	51	50	48	167							Working	Working	working	Working		working	working		stage 2	stage 2	stage 2	stage 2	stage 2			stage 1	no	no		no			yes	29		127	291		454	454
Robe	30	male	high schoo	Married	101	48	48	50	51	50	48	167							Working	Working	working	Working		working	working		stage 2	stage 2	stage 2	stage 2	stage 2			stage 1	no	no		no			yes	29		127	291		454	454
Goba	30	male	illiterate	Never marr	1	48					48	166							Working						working		stage 2							stage 2	no	no		no			yes	175						175
Goba	30	male	illiterate	Never marr	1	48					48	166							Working						working		stage 2							stage 2	no	no		no			yes	175						175
Gnnir	30	male	illiterate	Never marr	1	48					48	166							Working						working		stage 2							stage 2	no	no		no			yes	175						175
Goba	30	female	Primary ed	Married	105	48	51	55	54	52	58	145							Working	Working	working	Working		working	working		stage 3	stage 3	stage 3	stage 3	stage 3			stage 3	yes	no		no			yes		188	416		390	289	416
Goba	30	female	Primary ed	Married	105	48	51	55	54	52	58	145							Working	Working	working	Working		working	working		stage 3	stage 3	stage 3	stage 3	stage 3			stage 3	yes	no		no			yes		188	416		390	289	416
Gnnir	30	female	Primary ed	Married	105	48	51	55	54	52	58	145							Working	Working	working	Working		working	working		stage 3	stage 3	stage 3	stage 3	stage 3			stage 3	yes	no		no			yes		188	416		390	289	416
Goba	32	female	College an	Widowed	73	48		49	48	48	51	173							Working		working	Working		working	working		stage 2		stage 1	stage 1	stage 1			stage 1	no	no		no			yes	200				456		456
Goba	32	female	Primary ed	Married	9	48	50				48	169							Working	Working					working		stage 3	stage 3						stage 3	no	no		no			yes	240	291					291
Robe	32	female	Primary ed	Married	9	48	50				48	169							Working	Working					working		stage 3	stage 3						stage 3	no	no		no			yes	240	291					291
Goba	33	male	high schoo	Divorced	6	48	50				50	167							Working	Working					working		stage 3	stage 3						stage 3	no	no		no			yes
Gnnir	33	male	high schoo	Divorced	6	48	50				50	167							Working	Working					working		stage 3	stage 3						stage 3	no	no		no			yes	221						221
Goba	33	female	College an	Married	52	48	57	60	62	65	68	164							Working	Working	working	Working		working	working		stage 2	stage 2	stage 2	stage 2	stage 2			stage 1	no	no		no			yes	198	375			332	465	465
Goba	33	female	College an	Married	52	48	57	60	62	65	68	164							Working	Working	working	Working		working	working		stage 2	stage 2	stage 2	stage 2	stage 2			stage 1	no	no		no			yes	198	475			356		475
Goba	33	female	College an	Married	52	48	57	60	62	65	68	164							Working	Working	working	Working		working	working		stage 2	stage 2	stage 2	stage 2	stage 2			stage 1	no	no		no			yes	198	256			622	801	801
Gnnir	33	female	College an	Married	52	48	57	60	62	65	68	164							Working	Working	working	Working		working	working		stage 2	stage 2	stage 2	stage 2	stage 2			stage 1	no	no		no			yes	198	375			332	465	465
Robe	33	female	College an	Married	52	48	57	60	62	65	68	164							Working	Working	working	Working		working	working		stage 2	stage 2	stage 2	stage 2	stage 2			stage 1	no	no		no			yes	198	375			332	465	465
Robe	33	female	College an	Married	52	48	57	60	62	65	68	164							Working	Working	working	Working		working	working		stage 2	stage 2	stage 2	stage 2	stage 2			stage 1	no	no		no			yes	198	375			332	465	465
Goba	35	male	Primary ed	Married	3	48													Working						working		stage 3							stage 3	no	no		no			yes
Goba	35	male	Primary ed	Married	3	48													Working						working		stage 3							stage 3	no	no		no			yes
Gnnir	35	male	Primary ed	Married	3	48													Working						working		stage 3							stage 3	no	no		no			yes
Delomena	35	male	Primary ed	Married	3	48													Working						working		stage 3							stage 3	no	no		no			yes
Delomena	35	male	Primary ed	Married	3	48													Working						working		stage 3							stage 3	no	no		no			yes
Robe	35	female	illiterate	Married	12	48	47	51			51	167							Working	Working	working				working		stage 2	stage 2	stage 1					stage 1	no	no		no			yes	79						79
Goba	35	female	College an	Married	13	48		48			48	162							Working		working				working		stage 1		stage 1					stage 1	no	no		no			yes	251						251
Goba	35	female	College an	Married	13	48		48			48	162							Working		working				working		stage 1		stage 1					stage 1	no	no		no			yes	251						251
Goba	35	female	College an	Married	13	48		48			48	162							Working		working				working		stage 1		stage 1					stage 1	no	no		no			yes	251						251
Goba	35	female	College an	Married	13	48		48			48	162							Working		working				working		stage 1		stage 1					stage 1	no	no		no			yes	251						251
Gnnir	35	female	College an	Married	13	48		48			48	162							Working		working				working		stage 1		stage 1					stage 1	no	no		no			yes	251						251
Robe	35	female	College an	Married	13	48		48			48	162							Working		working				working		stage 1		stage 1					stage 1	no	no		no			yes	251						251
Robe	35	female	College an	Married	13	48		48			48	162							Working		working				working		stage 1		stage 1					stage 1	no	no		no			yes	251						251
Goba	35	female	high schoo	Divorced	22	48	49	44	44		44	158							Working	Working	working	Working			working		stage 3	stage 3	stage 2	stage 2				stage 2	no	no		no			yes	12						12
Goba	35	female	high schoo	Divorced	22	48	50	44	44		44	153							Working	Working	working	Working			working		stage 3	stage 3	stage 2	stage 1				stage 1	no	no		no			yes	12						12
Goba	35	female	high schoo	Divorced	22	48	50	44	44		44	153							Working	Working	working	Working			working		stage 3	stage 3	stage 2	stage 1				stage 1	no	no		no			yes	12						12
Gnnir	35	female	high schoo	Divorced	22	48	50	44	44		44	153							Working	Working	working	Working			working		stage 3	stage 3	stage 2	stage 1				stage 1	no	no		no			yes	12						12
Goba	38	female	high schoo	Married	78	48	54	52	51	54	53	169							Working	Working	working	Working		working	working		stage 3	stage 3	stage 3	stage 3	stage 3			stage 3	no	no		no			yes	209	513	447	339		313	513
Goba	38	female	high schoo	Married	78	48	54	52	51	54	53	169							Working	Working	working	Working		working	working		stage 3	stage 3	stage 3	stage 3	stage 3			stage 3	no	no		no			yes	209	522	458	356			522
Goba	38	female	high schoo	Married	78	48	54	52	51	54	53	169							Working	Working	working	Working		working	working		stage 3	stage 3	stage 3	stage 3	stage 3			stage 1	no	no		no			yes	209	655	322	489			655
Goba	38	female	high schoo	Married	78	48	54	52	51	54	53	169							Working	Working	working	Working		working	working		stage 3	stage 3	stage 3	stage 3	stage 3			stage 3	no	no		no			yes	209	513	447	339		313	513
Goba	38	female	high schoo	Married	78	48	54	52	51	54	53	169							Working	Working	working	Working		working	working		stage 3	stage 3	stage 3	stage 3	stage 3			stage 3	no	no		no			yes	209	513	447	339		313	513
Gnnir	38	female	high schoo	Married	78	48	54	52	51	54	53	169							Working	Working	working	Working		working	working		stage 3	stage 3	stage 3	stage 3	stage 3			stage 3	no	no		no			yes	209	513	447	339		313	513
Gnnir	38	female	high schoo	Married	78	48	54	52	51	54	53	169							Working	Working	working	Working		working	working		stage 3	stage 3	stage 3	stage 3	stage 3			stage 3	no	no		no			yes	209	544	447	658			658
Robe	38	female	high schoo	Never marr	38	48	59	62	65	70	71	163							Ambulatory	Ambulatory	Ambulatory	Working		working	working		stage 3	stage 3	stage 3	stage 3	stage 3			stage 3	no	no		no			yes	126				363		363
Goba	38	male	high schoo	Never marr	4	48					48	156							Working						working		stage 3							stage 3	no	no		no			yes	14						14
Robe	38	male	high schoo	Never marr	4	48					48	156							Working						working		stage 3							stage 3	no	no		no			yes	14						14
Goba	38	female	high schoo	Married	104	48	50	51	55	51	55	153							Ambulatory	Working	working	Working		working	working		stage 3	stage 3	stage 3	stage 3	stage 3			stage 1	no	no		no			yes	67	336		372	572		572
Gnnir	38	female	high schoo	Married	104	48	50	51	55	51	55	153							Ambulatory	Working	working	Working		working	working		stage 3	stage 3	stage 3	stage 3	stage 3			stage 1	no	no		no			yes	67	336		372	572		572
Goba	39	male	illiterate	Married	40	48			62	61	61	155							Working			Working		working	working		stage 3			stage 1	stage 1			stage 1	no	no		no			yes	115			335	580	553	580
Robe	39	male	illiterate	Married	40	48			62	61	61	155							Working			Working		working	working		stage 3			stage 1	stage 1			stage 1	no	no		no			yes	115			335	580	553	580
Robe	39	male	illiterate	Married	40	48			62	61	61	155							Working			Working		working	working		stage 3			stage 1	stage 1			stage 1	no	no		no			yes	115			335	580	553	580
Goba	40	male	illiterate	Never marr	11	48	54				52	172							Working	Working					working		stage 3	stage 3						stage 3	no	no		no			yes	39	224					224
Goba	40	male	illiterate	Never marr	12	48	54	52			52	167							Working	Working	working				working		stage 3	stage 3	stage 3					stage 3	no	no		no			no	39	224	129				224
Goba	40	male	illiterate	Never marr	12	48	54	52			52	167							Working	Working	working				working		stage 3	stage 3	stage 3					stage 3	no	no		no			no	39	258	169				258
Gnnir	40	male	illiterate	Never marr	12	48	54	52			52	167							Working	Working	working				working		stage 3	stage 3	stage 3					stage 3	no	no		no			no	39	224	129				224
Goba	40	male	illiterate	Married	11	48	49				50	166							Working	Working					working		stage 3	stage 3						stage 3	no	no		no			yes	155						155
Robe	40	male	illiterate	Married	11	48	49				50	166							Working	Working					working		stage 3	stage 3						stage 3	no	no		no			yes	155						155
Goba	40	female	Primary ed	Widowed	7	48	47				47	164							Working	Working					Bed Ridden		stage 3	stage 3						stage 3	no	no		no			yes	23						23
Gnnir	40	female	Primary ed	Widowed	7	48	47				47	164							Working	Working					Bed Ridden		stage 3	stage 3						stage 3	no	no		no			yes	23						23
Goba	40	female	Primary ed	Divorced	82	48	50	50	52	55	52	149							Working	Working	working	Working		working	working		stage 3	stage 3	stage 3	stage 3	stage 3			stage 3	no	no		no			yes	90	255		273		341	341
Goba	40	female	Primary ed	Divorced	82	48	50	50	52	55	52	149							Working	Working	working	Working		working	working		stage 3	stage 3	stage 3	stage 3	stage 3			stage 3	no	no		no			yes	90	412		298			412
Gnnir	40	female	Primary ed	Divorced	82	48	50	50	52	55	52	149							Working	Working	working	Working		working	working		stage 3	stage 3	stage 3	stage 3	stage 3			stage 3	no	no		no			yes	90	255		273		341	341
Goba	41	male	illiterate	Married	4	48					48	163							Working						working		stage 3							stage 3	no	no		no			yes	458						458
Goba	42	male	Primary ed	Married	47	48	51	56	54	51	48	170							Working	Working	working	Working		working	working		stage 3	stage 3	stage 3	stage 3	stage 3			stage 1	no	no		no			yes	222		456				456
Goba	42	male	Primary ed	Married	47	48	51	56	54	51	48	170							Working	Working	working	Working		working	working		stage 3	stage 3	stage 3	stage 3	stage 3			stage 1	no	no		no			yes	222		652				652
Goba	42	male	Primary ed	Married	47	48	51	56	54	51	48	170							Working	Working	working	Working		working	working		stage 3	stage 3	stage 3	stage 3	stage 3			stage 1	no	no		no			yes	222		701				701
Goba	42	male	Primary ed	Married	47	48	51	56	54	51	48	170							Working	Working	working	Working		working	working		stage 3	stage 3	stage 3	stage 3	stage 3			stage 1	no	no		no			yes	222		566				566
Goba	42	male	Primary ed	Married	47	48	51	56	54	51	48	170							Working	Working	working	Working		working	working		stage 3	stage 3	stage 3	stage 3	stage 3			stage 1	no	no		no			yes	222		356				356
Gnnir	42	male	Primary ed	Married	47	48	51	56	54	51	48	170							Working	Working	working	Working		working	working		stage 3	stage 3	stage 3	stage 3	stage 3			stage 1	no	no		no			yes	222		407				407
Goba	42	male	Primary ed	Married	47	48	51	56	52	51	48	166							Working	Working	working	Working		working	working		stage 3	stage 3	stage 3	stage 3	stage 3			stage 1	yes	no		no			yes	222		407				407
Goba	45	female	high schoo	Never marr	77	48	52	56	56	55	55	168							Ambulatory	Working	working	Working		working	working		stage 3	stage 3	stage 3	stage 3	stage 3			stage 3	no	no		no			yes	79	128	156				156
Goba	45	female	high schoo	Never marr	77	48	52	56	56	55	55	168							Ambulatory	Working	working	Working		working	working		stage 3	stage 3	stage 3	stage 3	stage 3			stage 3	no	no		no			yes	79	128	156				156
Goba	45	female	high schoo	Never marr	77	48	52	56	56	55	55	168							Ambulatory	Working	working	Working		working	working		stage 3	stage 3	stage 3	stage 3	stage 3			stage 3	no	no		no			yes	79	128	156				156
Goba	45	female	high schoo	Never marr	77	48	52	56	56	55	55	168							Ambulatory	Working	working	Working		working	working		stage 3	stage 3	stage 3	stage 3	stage 3			stage 3	no	no		no			yes	79	128	322				322
Gnnir	45	female	high schoo	Never marr	77	48	52	56	56	55	55	168							Ambulatory	Working	working	Working		working	working		stage 3	stage 3	stage 3	stage 3	stage 3			stage 3	no	no		no			yes	79	128	156				156
Robe	45	female	high schoo	Never marr	77	48	52	56	56	55	55	168							Ambulatory	Working	working	Working		working	working		stage 3	stage 3	stage 3	stage 3	stage 3			stage 3	no	no		no			yes	79	128	156				156
Goba	45	female	illiterate	Married	24	48	48	45	47	40	40	165							Bedridden	Bedrideen	Bedridden	Ambulatory		Ambulatory	Ambulatory		stage 3	stage 3	stage 3	stage 3	stage 3			stage 3	no	no		no			yes		152			231		231
Goba	45	female	illiterate	Married	24	48	48	45	47	40	40	165							Bedridden	Bedrideen	Bedridden	Ambulatory		Ambulatory	Ambulatory		stage 3	stage 3	stage 3	stage 3	stage 3			stage 3	no	no		no			yes		152			231		231
Gnnir	45	female	illiterate	Married	24	48	48	45	47	40	40	165							Bedridden	Bedrideen	Bedridden	Ambulatory		Ambulatory	Ambulatory		stage 3	stage 3	stage 3	stage 3	stage 3			stage 3	no	no		no			yes		152			231		231
Goba	45	male	high schoo	Married	10	48	54				54	163							Ambulatory	Working					working		stage 3	stage 3						stage 3	yes	no		no			yes	106						106
Gnnir	45	male	high schoo	Married	10	48	54				54	163							Ambulatory	Working					working		stage 3	stage 3						stage 3	yes	no		no			yes	106						106
Delomena	45	male	high schoo	Married	10	48	54				54	163							Ambulatory	Working					working		stage 3	stage 3						stage 3	yes	no		no			yes	106						106
Goba	48	female	illiterate	Divorced	103	48	48	48	56	54	49	169							Working	Working	working	Working		working	working		stage 3	stage 3	stage 3	stage 3	stage 3			stage 1	no	no		no			yes		163			238	250	250
Goba	48	female	illiterate	Divorced	105	48	48	53	56	54	45	164							Working	Working	working	Working		working	working		stage 3	stage 3	stage 3	stage 3	stage 3			stage 1	no	no		no			yes		163				238	238
Goba	48	female	illiterate	Divorced	105	48	48	53	56	54	45	164							Working	Working	working	Working		working	working		stage 3	stage 3	stage 3	stage 3	stage 3			stage 1	no	no		no			yes		163				238	238
Goba	48	female	illiterate	Divorced	105	48	48	53	56	54	45	164							Working	Working	working	Working		working	working		stage 3	stage 3	stage 3	stage 3	stage 3			stage 1	no	no		no			yes		163				238	238
Gnnir	48	female	illiterate	Divorced	105	48	48	53	56	54	45	164							Working	Working	working	Working		working	working		stage 3	stage 3	stage 3	stage 3	stage 3			stage 1	no	no		no			yes		163				238	238
Gnnir	48	female	illiterate	Divorced	105	48	48	53	56	54	45	164							Working	Working	working	Working		working	working		stage 3	stage 3	stage 3	stage 3	stage 3			stage 1	no	no		no			yes		163				238	238
Goba	50	female	illiterate	Married	2	48					50	163							Working						working		stage 2							stage 2	no	no		no			yes	149						149
Gnnir	50	female	illiterate	Married	2	48					50	163							Working						working		stage 2							stage 2	no	no		no			yes	149						149
Delomena	50	female	illiterate	Married	2	48					50	163							Working						working		stage 2							stage 2	no	no		no			yes	149						149
Goba	50	female	illiterate	Widowed	63	48	53	52	51	52	47	147							Working	Working	working	Working		working	working		stage 2	stage 2	stage 2	stage 2	stage 2			stage 2	no	no		no			yes	149	381		381	342		381
Goba	50	female	illiterate	Widowed	63	48	53	52	51	52	47	147							Working	Working	working	Working		working	working		stage 2	stage 2	stage 2	stage 2	stage 2			stage 2	no	no		no			yes	149	422			566		566
Gnnir	50	female	illiterate	Widowed	63	48	53	52	51	52	47	147							Working	Working	working	Working		working	working		stage 2	stage 2	stage 2	stage 2	stage 2			stage 2	no	no		no			yes	149	381		381	342		381
Robe	50	female	illiterate	Widowed	63	48	53	52	51	52	47	147							Working	Working	working	Working		working	working		stage 2	stage 2	stage 2	stage 2	stage 2			stage 2	no	no		no			yes	149	381		381	342		381
Goba	51	male	illiterate	Never marr	54	48	56	58	58	57	58	167							Working	Working	working	Working		working	working		stage 3	stage 3	stage 3	stage 3	stage 3			stage 3	no	no		no			yes	184				33		184
Goba	51	male	illiterate	Never marr	54	48	56	58	58	57	58	167							Working	Working	working	Working		working	working		stage 3	stage 3	stage 3	stage 3	stage 3			stage 3	no	no		no			yes	184				49		184
Goba	51	male	illiterate	Never marr	54	48	56	58	58	57	58	167							Working	Working	working	Working		working	working		stage 3	stage 3	stage 3	stage 3	stage 3			stage 3	no	no		no			yes	184				111		184
Goba	51	male	illiterate	Never marr	54	48	56	58	58	57	58	167							Working	Working	working	Working		working	working		stage 3	stage 3	stage 3	stage 3	stage 3			stage 3	no	no		no			yes	184				212		184
Goba	51	male	illiterate	Never marr	54	48	56	58	58	57	58	167							Working	Working	working	Working		working	working		stage 3	stage 3	stage 3	stage 3	stage 3			stage 3	no	no		no			yes	184				248		184
Gnnir	51	male	illiterate	Never marr	54	48	56	58	58	57	58	167							Working	Working	working	Working		working	working		stage 3	stage 3	stage 3	stage 3	stage 3			stage 3	no	no		no			yes	184				33		184
Robe	51	male	illiterate	Never marr	54	48	56	58	58	57	58	167							Working	Working	working	Working		working	working		stage 3	stage 3	stage 3	stage 3	stage 3			stage 3	no	no		no			yes	184				33		184
Robe	51	male	illiterate	Never marr	54	48	56	58	58	57	58	167							Working	Working	working	Working		working	working		stage 3	stage 3	stage 3	stage 3	stage 3			stage 3	no	no		no			yes	184				33		184
Goba	52	female	illiterate	Divorced	11	48	47	47			47	163							Working	Working	working				working		stage 2	stage 2	stage 2					stage 2	no	no		no			yes	427						427
Goba	52	female	illiterate	Divorced	11	48	47	47			47	163							Working	Working	working				working		stage 2	stage 2	stage 2					stage 2	no	no		no			yes	427						427
Goba	52	female	illiterate	Divorced	11	48	47	47			47	163							Working	Working	working				working		stage 2	stage 2	stage 2					stage 2	no	no		no			yes	427						427
Gnnir	52	female	illiterate	Divorced	11	48	47	47			47	163							Working	Working	working				working		stage 2	stage 2	stage 2					stage 2	no	no		no			yes	427						427
Robe	52	female	illiterate	Divorced	11	48	47	47			47	163							Working	Working	working				working		stage 2	stage 2	stage 2					stage 2	no	no		no			yes	427						427
Goba	53	male	Primary ed	Married	89	48					48	175							Working						working		stage 3							stage 1	no	no		no			yes	477						477
Robe	53	male	Primary ed	Married	89	48					48	175							Working						working		stage 3							stage 1	no	no		no			yes	477						477
Goba	55	male	illiterate	Married	4	48					48	167							Working						working		stage 3							stage 3	no	no		no			yes	231						231
Goba	55	male	illiterate	Married	4	48					48	163							Working						working		stage 3							stage 3	no	no		no			yes	231						231
Goba	55	male	illiterate	Married	4	48					48	163							Working						working		stage 3							stage 3	no	no		no			yes	231						231
Goba	55	male	illiterate	Married	4	48					48	163							Working						working		stage 3							stage 3	no	no		no			yes	231						231
Goba	55	male	illiterate	Married	4	48					48	163							Working						working		stage 3							stage 3	no	no		no			yes	231						231
Goba	55	male	illiterate	Married	4	48					48	163							Working						working		stage 3							stage 3	no	no		no			yes	231						231
Goba	55	male	illiterate	Married	4	48					48	163							Working						working		stage 3							stage 3	no	no		no			yes	231						231
Gnnir	55	male	illiterate	Married	4	48					48	163							Working						working		stage 3							stage 3	no	no		no			yes	231						231
Goba	59	male	illiterate	Married	4	48					48	163							Working						working		stage 3							stage 3	no	no		no			yes	456						456
Goba	65	female	illiterate	Widowed	84	48	54	60	68	70	62	173							Working	Working	working	Working		working	working		stage 3	stage 3	stage 3	stage 3	stage 3			stage 3	yes	no		no			yes	238		296		398	382	398
Goba	65	female	illiterate	Widowed	84	48	54	60	68	70	62	173							Working	Working	working	Working		working	working		stage 3	stage 3	stage 3	stage 3	stage 3			stage 3	yes	no		no			yes	238		356		458	512	512
Gnnir	65	female	illiterate	Widowed	84	48	54	60	68	70	62	173							Working	Working	working	Working		working	working		stage 3	stage 3	stage 3	stage 3	stage 3			stage 3	yes	no		no			yes	238		296		398	382	398
Robe	19	female	Primary ed	Married	21	49	46	43	43		43	157							Working	Working	working	Working			working		stage 1	stage 1	stage 1	stage 1				stage 1	no	no		no			no
Goba	20	female	illiterate	Widowed	12	49	50	50			50	164							Working	Working	working				working		stage 1	stage 1	stage 1					stage 1	no	no		no			yes	491						491
Goba	20	female	illiterate	Widowed	12	49	50	50			50	164							Working	Working	working				working		stage 1	stage 1	stage 1					stage 1	no	no		no			yes	491						491
Goba	20	female	illiterate	Widowed	12	49	50	50			50	164							Working	Working	working				working		stage 1	stage 1	stage 1					stage 1	no	no		no			yes	491						491
Goba	20	female	illiterate	Widowed	12	49	50	50			50	164							Working	Working	working				working		stage 1	stage 1	stage 1					stage 1	no	no		no			yes	491						491
Gnnir	20	female	illiterate	Widowed	12	49	50	50			50	164							Working	Working	working				working		stage 1	stage 1	stage 1					stage 1	no	no		no			yes	491						491
Gnnir	20	female	illiterate	Widowed	12	49	50	50			50	164							Working	Working	working				working		stage 1	stage 1	stage 1					stage 1	no	no		no			yes	491						491
Goba	20	female	illiterate	Widowed	12	49	50	50			50	158							Working	Working	working				working		stage 1	stage 1	stage 1					stage 1	no	no		no			yes	491						491
Goba	21	female	illiterate	Married	48	49	53	55	55	55	53	166							Working	Working	working	Working		working	working		stage 3	stage 3	stage 1	stage 1	stage 1			stage 1	no	no		no			yes		103	159		180	147	180
Robe	21	female	illiterate	Married	48	49	53	55	55	55	53	166							Working	Working	working	Working		working	working		stage 3	stage 3	stage 1	stage 1	stage 1			stage 1	no	no		no			yes		103	159		180	147	180
Goba	22	male	Primary ed	Married	15	49	48	48			47	168							Working	Working	working				working		stage 1	stage 1	stage 1					stage 1	no	no		no			yes	110						110
Goba	22	male	Primary ed	Married	15	49	48	48			47	168							Working	Working	working				working		stage 1	stage 1	stage 1					stage 1	no	no		no			yes	110						110
Goba	24	female	Primary ed	Married	85	49		49	49	49	48	166							Working		working	Working		working	working		stage 3		stage 3	stage 3	stage 3			stage 1	no	no		no			no	151		226	304	475	581	581
Goba	24	female	Primary ed	Married	85	49		49	49	49	48	166							Working		working	Working		working	working		stage 3		stage 3	stage 3	stage 3			stage 1	no	no		no			no	151		226	304	475	581	581
Robe	24	female	Primary ed	Married	85	49		49	49	49	48	166							Working		working	Working		working	working		stage 3		stage 3	stage 3	stage 3			stage 1	no	no		no			no	151		226	304	475	581	581
Goba	25	male	Primary ed	Married	82	49	55	54	53	54	52								Ambulatory	Working	working	Working		working	working		stage 3	stage 3	stage 3	stage 3	stage 3			stage 1	no	no		no			yes	24	332	712	177	210	170	712
Gnnir	25	male	Primary ed	Married	82	49	55	54	53	54	52								Ambulatory	Working	working	Working		working	working		stage 3	stage 3	stage 3	stage 3	stage 3			stage 1	no	no		no			yes	24	332	712	177	210	170	712
Gnnir	25	male	Primary ed	Married	82	49	55	54	53	54	52								Ambulatory	Working	working	Working		working	working		stage 3	stage 3	stage 3	stage 3	stage 3			stage 1	no	no		no			yes	24	458	972	856	956	947	972
Goba	25	male	Primary ed	Married	82	49	55	54	53	54	52								Ambulatory	Working	working	Working		working	working		stage 3	stage 3	stage 3	stage 3	stage 3			stage 1	no	no		no			yes	24	332	700		258	776	776
Goba	25	male	Primary ed	Never marr	28	49	54	59	55	55	55	175							Ambulatory	Working	working	Working		working	working		stage 3	stage 3	stage 3	stage 3	stage 3			stage 3	yes	no		no			yes	96	135		132			135
Goba	25	male	Primary ed	Never marr	28	49	54	59	55	55	55	175							Ambulatory	Working	working	Working		working	working		stage 3	stage 3	stage 3	stage 3	stage 3			stage 3	yes	no		no			yes	96	148		169			169
Goba	25	male	Primary ed	Never marr	28	49	54	59	55	55	55	175							Ambulatory	Working	working	Working		working	working		stage 3	stage 3	stage 3	stage 3	stage 3			stage 3	yes	no		no			yes	96	157		166			166
Gnnir	25	male	Primary ed	Never marr	28	49	54	59	55	55	55	175							Ambulatory	Working	working	Working		working	working		stage 3	stage 3	stage 3	stage 3	stage 3			stage 3	yes	no		no			yes	96	135		132			135
Delomena	25	male	Primary ed	Married	82	49	55	54	53	54	52	175							Ambulatory	Working	working	Working		working	working		stage 3	stage 3	stage 3	stage 3	stage 3			stage 1	no	no		no			yes	24		356	487		588	588
Robe	25	male	Primary ed	Never marr	28	49	54	59	55	55	55	175							Ambulatory	Working	working	Working		working	working		stage 3	stage 3	stage 3	stage 3	stage 3			stage 3	yes	no		no			yes	96	135		132			135
Robe	25	male	Primary ed	Never marr	28	49	54	59	55	55	55	175							Ambulatory	Working	working	Working		working	working		stage 3	stage 3	stage 3	stage 3	stage 3			stage 3	yes	no		no			yes	96	135		132			135
Goba	25	female	Primary ed	Married	78	49	50	53	47	47	54	173							Working	Working	working	Working		working	working		stage 3	stage 3	stage 3	stage 3	stage 3			stage 1	no	no		no			yes	79	345	558	422			558
Goba	25	female	Primary ed	Married	78	49	50	53	53	47	54	169							Working	Working	working	Working		working	working		stage 3	stage 3	stage 3	stage 3	stage 3			stage 3	no	no		no			yes	79	345	432	325			432
Goba	25	female	Primary ed	Married	78	49	50	53	53	47	54	169							Working	Working	working	Working		working	working		stage 3	stage 3	stage 3	stage 3	stage 3			stage 3	no	no		no			yes	79	344	488				488
Gnnir	25	female	Primary ed	Married	78	49	50	53	53	47	54	169							Working	Working	working	Working		working	working		stage 3	stage 3	stage 3	stage 3	stage 3			stage 3	no	no		no			yes	79	345	432	325			432
Delomena	25	male	Primary ed	Married	82	49	55	54	53	54	52	167							Ambulatory	Working	working	Working		working	working		stage 3	stage 3	stage 3	stage 3	stage 3			stage 1	no	no		no			yes	24	198	654	717		170	717
Delomena	25	male	Primary ed	Married	82	49	55	54	53	54	52	163							Ambulatory	Working	working	Working		working	working		stage 3	stage 3	stage 3	stage 3	stage 3			stage 1	no	no		no			yes	24	212	458		699		699
Goba	25	female	illiterate	Married	49	49	51	52	55	52	50	157							Working	Working	working	Working		working	working		stage 3	stage 3	stage 3	stage 3	stage 3			stage 1	no	no		no			yes	222		569		698	569	698
Goba	25	female	illiterate	Married	49	49	51	52	55	52	50	157							Working	Working	working	Working		working	working		stage 3	stage 3	stage 3	stage 3	stage 3			stage 1	no	no		no			yes	195		553		644	569	644
Goba	25	female	illiterate	Married	49	49	51	52	55	52	50	157							Working	Working	working	Working		working	working		stage 3	stage 3	stage 3	stage 3	stage 3			stage 1	no	no		no			yes	195		589		704	589	704
Gnnir	25	female	illiterate	Married	49	49	51	52	55	52	50	157							Working	Working	working	Working		working	working		stage 3	stage 3	stage 3	stage 3	stage 3			stage 1	no	no		no			yes	195		553		644	569	644
Robe	25	female	illiterate	Married	49	49	51	52	55	52	50	157							Working	Working	working	Working		working	working		stage 3	stage 3	stage 3	stage 3	stage 3			stage 1	no	no		no			yes	195		553		644	569	644
Robe	25	female	illiterate	Widowed	53	49	48	48	49	48	47	157							Working	Working	working	Working		working	working		stage 3	stage 3	stage 3	stage 1	stage 1			stage 1	no	no		no			yes	346			502	708	1103	1103
Robe	25	female	illiterate	Married	49	49	51	52	55	52	50	157							Working	Working	working	Working		working	working		stage 3	stage 3	stage 3	stage 3	stage 3			stage 1	no	no		no			yes	195		553		644	569	644
Goba	26	female	Primary ed	Married	35	49	49		55	53	53	166							Working	Working		Working		working	working		stage 3	stage 3		stage 3	stage 3			stage 1	no	no		no			yes	147	278
Goba	26	female	Primary ed	Married	35	49	49		55	53	53	166							Working	Working		Working		working	working		stage 3	stage 3		stage 3	stage 3			stage 1	no	no		no			yes	147	278
Gnnir	26	female	Primary ed	Married	35	49	49		55	53	53	166							Working	Working		Working		working	working		stage 3	stage 3		stage 3	stage 3			stage 1	no	no		no			yes	147	278
Robe	26	female	Primary ed	Married	35	49	49		55	53	53	166							Working	Working		Working		working	working		stage 3	stage 3		stage 3	stage 3			stage 1	no	no		no			yes	147	278
Robe	26	male	College an	Never marr	54	49	51	52	55	59	61	158							Working	Working	working	Working		working	working		stage 3	stage 3	stage 1	stage 1	stage 1			stage 1	no	no		no			yes	172			338		319	338
Goba	26	female	illiterate	Married	10	49	57				65	156							Working	Working					working		stage 3	stage 3						stage 3	no	no		no			yes	46						46
Robe	26	female	illiterate	Married	10	49	57				65	156							Working	Working					working		stage 3	stage 3						stage 3	no	no		no			yes	46						46
Robe	26	female	high schoo	Married	18	49	56	56	56		56	153							Ambulatory	Ambulatory	Ambulatory	Ambulatory			Ambulatory		stage 3	stage 3	stage 1	stage 1				stage 1	no	no		no			no		426					426
Goba	27	female	Primary ed	Married	9	49	55				59	171							Ambulatory	Working					working		stage 4	stage 4						stage 4	no	no		no			yes	25	258					258
Goba	27	female	high schoo	Never marr	56	49	55	60	62	62	73	161							Working	Working	working	Working		working	working		stage 3	stage 3	stage 1	stage 1	stage 1			stage 1	no	no		no			yes	255		312			574	574
Goba	27	female	high schoo	Never marr	56	49	55	60	62	62	73	161							Working	Working	working	Working		working	working		stage 3	stage 3	stage 1	stage 1	stage 1			stage 1	no	no		no			yes	255		325			622	622
Gnnir	27	female	high schoo	Never marr	56	49	55	60	62	62	73	161							Working	Working	working	Working		working	working		stage 3	stage 3	stage 1	stage 1	stage 1			stage 1	no	no		no			yes	255		312			574	574
Goba	27	male	high schoo	Divorced	42	49	56	55	56	57	59	154							Working	Working	working	Working		working	working		stage 3	stage 3	stage 3	stage 2	stage 2			stage 1	no	no		no			yes	44	139				194	194
Goba	27	male	high schoo	Divorced	42	49	56	55	56	57	59	154							Working	Working	working	Working		working	working		stage 3	stage 3	stage 3	stage 2	stage 2			stage 1	no	no		no			yes	44	139				194	194
Robe	27	male	high schoo	Divorced	42	49	56	55	56	57	59	154							Working	Working	working	Working		working	working		stage 3	stage 3	stage 3	stage 2	stage 2			stage 1	no	no		no			yes	44	139				194	194
Goba	27	female	Primary ed	Married	11	49	55				59	149							Ambulatory	Working					working		stage 4	stage 4						stage 4	no	no		no			yes	25	312					258
Goba	27	female	Primary ed	Married	11	49	55				59	149							Ambulatory	Working					working		stage 4	stage 4						stage 4	no	no		no			yes	25	258					258
Gnnir	27	female	Primary ed	Married	11	49	55				59	149							Ambulatory	Working					working		stage 4	stage 4						stage 4	no	no		no			yes	25	258					258
Goba	28	female	illiterate	Married	25	49	49	49	49	49	49	167							Working	Working	working	Working		working	working		stage 2	stage 2	stage 2	stage 1	stage 1			stage 1	no	no		no			yes	194	326	371				371
Goba	28	female	College an	Married	35	49	51	56	56	56	53	167							Working	Working	working	Working		working	working		stage 2	stage 2	stage 2	stage 1	stage 1			stage 1	no	no		no			yes	53				117	115	117
Robe	28	female	illiterate	Married	25	49	49	49	49	49	49	167							Working	Working	working	Working		working	working		stage 2	stage 2	stage 2	stage 1	stage 1			stage 1	no	no		no			yes	194	326	371				371
Robe	28	female	College an	Married	35	49	51	56	56	56	53	167							Working	Working	working	Working		working	working		stage 2	stage 2	stage 2	stage 1	stage 1			stage 1	no	no		no			yes	53				117	115	117
Goba	28	male	Primary ed	Never marr	30	49	50	47	47	48	47	165							Ambulatory	Working	working	Working		working	working		stage 3	stage 3	stage 3	stage 3	stage 1			stage 1	no	no		no			yes	99						99
Goba	28	male	Primary ed	Never marr	30	49	50	47	47	48	47	165							Ambulatory	Working	working	Working		working	working		stage 3	stage 3	stage 3	stage 3	stage 1			stage 1	no	no		no			yes	99						99
Robe	28	male	Primary ed	Never marr	30	49	50	47	47	48	47	165							Ambulatory	Working	working	Working		working	working		stage 3	stage 3	stage 3	stage 3	stage 1			stage 1	no	no		no			yes	99						99
Robe	28	female		Married	29	49	49	49	53	53	53	161							Working	Working	working	Working		working	working		stage 3	stage 3	stage 3	stage 1	stage 1			stage 3	no	no		no			yes	247			752			752
Goba	29	female	Primary ed	Married	94	49					52	171							Ambulatory						working		stage 4							stage 1	no	no		no			yes	25					484	484
Robe	29	female	high schoo	Never marr	20	49	48	50	47		48	163							Working	Working	working	Working			working		stage 1	stage 1	stage 1	stage 1				stage 1	no	no		no			yes	211	357					357
Robe	29	female	Primary ed	Divorced	59	49	52	52	51	50	47	162							Working	Working	working	Working		working	working		stage 3	stage 3	stage 3	stage 1	stage 1			stage 3	no	no		no			yes	60	121				111	121
Goba	30	female	illiterate	Married	4	49					42	169							Working						working		stage 3							stage 3	yes	no		no			yes	303						303
Goba	30	female	Primary ed	Married	2	49					50	166							Working						working		stage 2							stage 2	no	no		no			yes	170						170
Robe	30	female	Primary ed	Married	2	49					50	166							Working						working		stage 2							stage 2	no	no		no			yes	170						170
Goba	30	female	Primary ed	Widowed	78	49	50	50	51	53	50	164							Working	Working	working	Working		working	working		stage 3	stage 3	stage 3	stage 3	stage 3			stage 1	no	no		no			yes	93	202	180		225	180	202
Goba	30	male	Primary ed	Married	110	49	55	56	55	54	64	160							Working	Working	working	Working		working	working		stage 3	stage 3	stage 3	stage 3	stage 3			stage 1	no	no		no			yes			226	122			226
Goba	30	male	Primary ed	Married	110	49	55	56	55	54	64	160							Working	Working	working	Working		working	working		stage 3	stage 3	stage 3	stage 3	stage 3			stage 1	no	no		no			yes			458	223			458
Gnnir	30	male	Primary ed	Married	110	49	55	56	55	54	64	160							Working	Working	working	Working		working	working		stage 3	stage 3	stage 3	stage 3	stage 3			stage 1	no	no		no			yes			226	223			226
Delomena	30	male	Primary ed	Married	110	49	55	56	55	54	64	160							Working	Working	working	Working		working	working		stage 3	stage 3	stage 3	stage 3	stage 3			stage 1	no	no		no			yes			226	223			226
Delomena	30	male	Primary ed	Married	110	49	55	56	55	54	64	160							Working	Working	working	Working		working	working		stage 3	stage 3	stage 3	stage 3	stage 3			stage 1	no	no		no			yes			226	223			226
Goba	30	female	Primary ed	Widowed	78	49	50	50	51	53	50	159							Working	Working	working	Working	Working	working	working		stage 3	stage 3	stage 3	stage 3	stage 3			stage 1	no	no		no			yes	93	210	199		458		458
Goba	30	female	Primary ed	Widowed	78	49	50	50	51	53	50	159							Working	Working	working	Working	Working	working	working		stage 3	stage 3	stage 3	stage 3	stage 3			stage 1	no	no		no			yes	93	321	100				321
Goba	30	female	Primary ed	Widowed	78	49	50	50	51	53	50	159							Working	Working	working	Working	Working	working	working		stage 3	stage 3	stage 3	stage 3	stage 3			stage 1	no	no		no			yes	93	158	196		254		254
Goba	30	female	Primary ed	Widowed	78	49	50	50	51	53	50	159							Working	Working	working	Working	Working	working	working		stage 3	stage 3	stage 3	stage 3	stage 3			stage 1	no	no		no			yes	93	211	199		366		366
Gnnir	30	female	Primary ed	Widowed	78	49	50	50	51	53	50	159							Working	Working	working	Working	Working	working	working		stage 3	stage 3	stage 3	stage 3	stage 3			stage 1	no	no		no			yes	93	202	180		225		225
Gnnir	30	female	Primary ed	Widowed	78	49	50	50	51	53	50	159							Working	Working	working	Working	Working	working	working		stage 3	stage 3	stage 3	stage 3	stage 3			stage 1	no	no		no			yes	93	185	194				194
Gnnir	30	female	Primary ed	Widowed	78	49	50	50	51	53	50	159							Working	Working	working	Working	Working	working	working		stage 3	stage 3	stage 3	stage 3	stage 3			stage 1	no	no		no			yes	93	202	180		225		225
Robe	30	female	College an	Divorced	5	49					46	158							Working						working		stage 1							stage 1	no	no		no			yes	796						796
Robe	30	female	College an	Divorced	5	49					46	158							Working						working		stage 1							stage 1	no	no		no			yes	796						796
Goba	31	female	high schoo	Divorced	43	49	52	51	51	52	51	163							Working	Working	working	Working		working	working		stage 1	stage 1	stage 1	stage 1	stage 1			stage 1	no	no		no			yes	120	228			432	522	522
Goba	31	female	high schoo	Divorced	43	49	52	51	51	52	51	163							Working	Working	working	Working		working	working		stage 1	stage 1	stage 1	stage 1	stage 1			stage 1	no	no		no			yes	120	256			356	988	988
Goba	31	female	high schoo	Divorced	43	49	52	51	51	52	51	163							Working	Working	working	Working		working	working		stage 1	stage 1	stage 1	stage 1	stage 1			stage 1	no	no		no			yes	120	356			433	564	564
Gnnir	31	female	high schoo	Divorced	43	49	52	51	51	52	51	163							Working	Working	working	Working		working	working		stage 1	stage 1	stage 1	stage 1	stage 1			stage 1	no	no		no			yes	120	228			432	522	522
Robe	31	female	high schoo	Divorced	43	49	52	51	51	52	51	163							Working	Working	working	Working		working	working		stage 1	stage 1	stage 1	stage 1	stage 1			stage 1	no	no		no			yes	120	228			432	522	522
Goba	32	female	high schoo	Never marr	76	49	52	59	59	50	65	173							Working	Working	working	Working		working	working		stage 3	stage 3	stage 3	stage 3	stage 3			stage 1	no	no		no			yes	300	688	732			753	753
Gnnir	32	female	high schoo	Never marr	76	49	52	59	59	50	65	173							Working	Working	working	Working		working	working		stage 3	stage 3	stage 3	stage 3	stage 3			stage 1	no	no		no			yes	300	688	732			753	753
Goba	32	male	high schoo	Married	1	49					49	165							Working						working		stage 3							stage 3	no	no		no			yes	42						42
Goba	32	male	high schoo	Married	1	49					49	165							Working						working		stage 3							stage 3	no	no		no			yes	42						42
Gnnir	32	male	high schoo	Married	1	49					49	165							Working						working		stage 3							stage 3	no	no		no			yes	42						42
Goba	32	female	College an	Widowed	73	49		49	48	48	51	160							Working		working	Working		working	working		stage 1		stage 1	stage 1	stage 1			stage 1	no	no		no			yes	200				625	785	785
Goba	32	female	College an	Widowed	73	49		49	48	48	51	160							Working		working	Working		working	working		stage 1		stage 1	stage 1	stage 1			stage 1	no	no		no			yes	200				344	364	364
Goba	32	female	College an	Widowed	73	49		49	48	48	51	160							Working		working	Working		working	working		stage 1		stage 1	stage 1	stage 1			stage 1	no	no		no			yes	200				344	364	364
Goba	32	female	College an	Widowed	73	49		49	48	48	51	160							Working		working	Working		working	working		stage 1		stage 1	stage 1	stage 1			stage 1	no	no		no			yes	200				412	563	563
Gnnir	32	female	College an	Widowed	73	49		49	48	48	51	160							Working		working	Working		working	working		stage 1		stage 1	stage 1	stage 1			stage 1	no	no		no			yes	200				344	364	364
Gnnir	32	female	College an	Widowed	73	49		49	48	48	51	160							Working		working	Working		working	working		stage 1		stage 1	stage 1	stage 1			stage 1	no	no		no			yes	200				344	364	364
Goba	32	female	Primary ed	Divorced	59	49	52	50	50	47	46	155							Working	Working	working	Working		working	working		stage 3	stage 3	stage 3	stage 3	stage 1			stage 1	yes	no		no			yes	122		297	257		343	343
Goba	32	female	Primary ed	Divorced	59	49	52	50	50	47	46	155							Working	Working	working	Working		working	working		stage 3	stage 3	stage 3	stage 3	stage 1			stage 1	yes	no		no			yes	122		297	257		343	343
Gnnir	32	female	Primary ed	Divorced	59	49	52	50	50	47	46	155							Working	Working	working	Working		working	working		stage 3	stage 3	stage 3	stage 3	stage 1			stage 1	yes	no		no			yes	122		297	257		343	343
Goba	32	female	illiterate	Widowed	40	49	58	60	52	54	52	152							Working	Working	working	Working		working	working		stage 3	stage 3	stage 3	stage 3	stage 3			stage 3	no	no		no			yes	121	365		478			478
Goba	32	female	illiterate	Widowed	40	49	58	60	52	54	52	152							Working	Working	working	Working		working	working		stage 3	stage 3	stage 3	stage 3	stage 3			stage 3	no	no		no			yes	121	300		178			300
Goba	32	female	illiterate	Widowed	40	49	58	60	52	54	52	152							Working	Working	working	Working		working	working		stage 3	stage 3	stage 3	stage 3	stage 3			stage 3	no	no		no			yes	121	255		369			369
Goba	32	female	illiterate	Widowed	40	49	58	60	52	54	52	152							Working	Working	working	Working		working	working		stage 3	stage 3	stage 3	stage 3	stage 3			stage 3	no	no		no			yes	121	156		179			179
Goba	32	female	illiterate	Widowed	40	49	58	60	52	54	52	152							Working	Working	working	Working		working	working		stage 3	stage 3	stage 3	stage 3	stage 3			stage 3	no	no		no			yes	121	325		188			325
Gnnir	32	female	illiterate	Widowed	40	49	58	60	52	54	52	152							Working	Working	working	Working		working	working		stage 3	stage 3	stage 3	stage 3	stage 3			stage 3	no	no		no			yes	121	255		79			255
Gnnir	32	female	illiterate	Widowed	40	49	58	60	52	54	52	152							Working	Working	working	Working		working	working		stage 3	stage 3	stage 3	stage 3	stage 3			stage 3	no	no		no			yes	121	322		85			322
Goba	32	female	high schoo	Married	95	49	47	51	52	53	47	142							Working	Working	working	Working		working	working		stage 3	stage 2	stage 2	stage 2	stage 2			stage 1	no	no		no			yes	183	353	397	503	417		503
Goba	32	female	high schoo	Married	95	49	47	51	52	53	47	142							Working	Working	working	Working		working	working		stage 3	stage 2	stage 2	stage 2	stage 2			stage 1	no	no		no			yes	183	456	258	605	717		717
Gnnir	32	female	high schoo	Married	95	49	47	51	52	53	47	142							Working	Working	working	Working		working	working		stage 3	stage 2	stage 2	stage 2	stage 2			stage 1	no	no		no			yes	183	353	397	503	417		503
Robe	32	female	high schoo	Married	95	49	47	51	52	53	47	142							Working	Working	working	Working		working	working		stage 3	stage 2	stage 2	stage 2	stage 2			stage 1	no	no		no			yes	183	353	397	503	417		503
Goba	33	male	Primary ed	Married	38	49	60	62	65	64	66	156							Ambulatory	Working	working	Working		working	working		stage 3	stage 3	stage 3	stage 3	stage 1			stage 1	no	no		no			yes	22			207		325	325
Robe	33	male	Primary ed	Married	38	49	60	62	65	64	66	156							Ambulatory	Working	working	Working		working	working		stage 3	stage 3	stage 3	stage 3	stage 1			stage 1	no	no		no			yes	22			207		325	325
Goba	35	female	Primary ed	Married	57	49	55	55	57	51	53	169							Working	Working	working	Working		working	working		stage 2	stage 2	stage 2	stage 2	stage 2			stage 1	no	no		no			yes	147	430		487		558	558
Robe	35	female	Primary ed	Married	57	49	55	55	57	51	53	169							Working	Working	working	Working		working	working		stage 2	stage 2	stage 2	stage 2	stage 2			stage 1	no	no		no			yes	147	430		487		558	558
Goba	35	male	illiterate	Never marr	72	49	43	55	59	58	55	167							Ambulatory	Ambulatory	Ambulatory	Working		working	working		stage 3	stage 3	stage 3	stage 3	stage 3			stage 2	no	no		no			yes	89	102		303			303
Goba	35	male	illiterate	Never marr	72	49	43	55	59	58	55	167							Ambulatory	Ambulatory	Ambulatory	Working		working	working		stage 3	stage 3	stage 3	stage 3	stage 3			stage 2	no	no		no			yes	89	105		452			452
Robe	35	male	illiterate	Never marr	72	49	43	55	59	58	55	167							Ambulatory	Ambulatory	Ambulatory	Working		working	working		stage 3	stage 3	stage 3	stage 3	stage 3			stage 2	no	no		no			yes	89	102		303			303
Goba	35	female	Primary ed	Divorced	1	49					49	163							Working						working		stage 1							stage 1	no	no		no			yes	190						190
Gnnir	35	female	Primary ed	Divorced	1	49					49	163							Working						working		stage 1							stage 1	no	no		no			yes	190						190
Delomena	35	female	Primary ed	Divorced	1	49					49	163							Working						working		stage 1							stage 1	no	no		no			yes	190						190
Goba	35	female	illiterate	Divorced	81	49	47	51	49	49	51	162							Working	Working	working	Working		working	working		stage 3	stage 3	stage 3	stage 3	stage 3			stage 3	no	no		no			yes	241	375		698		569	698
Goba	35	female	illiterate	Divorced	81	49	47	51	49	49	51	162							Working	Working	working	Working		working	working		stage 3	stage 3	stage 3	stage 3	stage 3			stage 3	no	no		no			yes	241	361		644		539	644
Gnnir	35	female	illiterate	Divorced	81	49	47	51	49	49	51	162							Working	Working	working	Working		working	working		stage 3	stage 3	stage 3	stage 3	stage 3			stage 3	no	no		no			yes	241	361		644		539	644
Robe	35	female	high schoo	Divorced	1	49					48	157							Working						working		stage 3							stage 3	no	no		no			yes	507						507
Goba	36	male	high schoo	Married	21	49	51	47	47		47	169							Working	Working	working	Working			working		stage 3	stage 3	stage 1	stage 1				stage 1	no	no		no			yes	699		324				324
Goba	37	female	Primary ed	Married	101	49	50	46	48	46	48	167							Working	Working	working	Working		working	working		stage 1	stage 1	stage 1	stage 1	stage 1			stage 1	no	no		no			yes	116	153		153		153	153
Goba	37	female	Primary ed	Married	101	49	50	46	48	46	48	167							Working	Working	working	Working		working	working		stage 1	stage 1	stage 1	stage 1	stage 1			stage 1	no	no		no			yes	116	153		189		201	201
Robe	37	female	Primary ed	Married	101	49	50	46	48	46	48	167							Working	Working	working	Working		working	working		stage 1	stage 1	stage 1	stage 1	stage 1			stage 1	no	no		no			yes	116	153		153		153	153
Goba	38	male	high schoo	Married	107	49	54	60	61	59	57	172							Working	Working	working	Working		working	working		stage 3	stage 3	stage 3	stage 3	stage 3			stage 3	no	no		no			yes			238			335	335
Goba	38	male	high schoo	Married	107	49	54	60	61	59	57	172							Working	Working	working	Working		working	working		stage 3	stage 3	stage 3	stage 3	stage 3			stage 3	no	no		no			yes			238			335	335
Gnnir	38	male	high schoo	Married	107	49	54	60	61	59	57	172							Working	Working	working	Working		working	working		stage 3	stage 3	stage 3	stage 3	stage 3			stage 3	no	no		no			yes			238			335	335
Goba	38	male	Primary ed	Divorced	30	49	52	51	52	53	53	167							Working	Working	working	Working		working	working		stage 3	stage 3	stage 2	stage 1	stage 1			stage 1	no	no		no			yes		234	168	542	599		599
Goba	38	male	Primary ed	Divorced	30	49	52	51	52	53	53	167							Working	Working	working	Working		working	working		stage 3	stage 3	stage 2	stage 1	stage 1			stage 1	no	no		no			yes		234	168	542	599		599
Robe	38	male	Primary ed	Divorced	30	49	52	51	52	53	53	167							Working	Working	working	Working		working	working		stage 3	stage 3	stage 2	stage 1	stage 1			stage 1	no	no		no			yes		234	168	542	599		599
Goba	38	male	high schoo	Widowed	1	49					53	165							Ambulatory						Ambulatory		stage 3							stage 3	no	no		no			no	90						90
Goba	38	male	high schoo	Widowed	1	49					53	165							Ambulatory						Ambulatory		stage 3							stage 3	no	no		no			no	90						90
Goba	38	male	high schoo	Widowed	1	49					53	165							Ambulatory						Ambulatory		stage 3							stage 3	no	no		no			no	90						90
Goba	38	male	high schoo	Widowed	1	49					53	165							Ambulatory						Ambulatory		stage 3							stage 3	no	no		no			no	90						90
Gnnir	38	male	high schoo	Widowed	1	49					53	165							Ambulatory						Ambulatory		stage 3							stage 3	no	no		no			no	90						90
Gnnir	38	male	high schoo	Widowed	1	49					53	165							Ambulatory						Ambulatory		stage 3							stage 3	no	no		no			no	90						90
Goba	38	male	illiterate	Married	45	49					51	158							Bedridden						working		stage 4							stage 4	no	no		no			yes	70						70
Robe	38	male	illiterate	Married	45	49					51	158							Bedridden						working		stage 4							stage 4	no	no		no			yes	70						70
Goba	38	male	illiterate	Married	62	49			49	56	58	152							Working			Working		working	working		stage 3			stage 3	stage 3			stage 1	no	no		no			yes	167			194	253		253
Robe	38	male	illiterate	Married	62	49			49	56	58	152							Working			Working		working	working		stage 3			stage 3	stage 3			stage 1	no	no		no			yes	167			194	253		253
Robe	38	male	illiterate	Married	62	49			49	56	58	152							Working			Working		working	working		stage 3			stage 3	stage 3			stage 1	no	no		no			yes	167			194	253		253
Robe	40	female	illiterate	Married	32	49					47	167							Ambulatory						working		stage 3							stage 3	no	no		no			yes
Goba	40	female	Primary ed	Widowed	63	49	53	54	51	52	51	158							Working	Working	working	Working		working	working		stage 1	stage 1	stage 1	stage 1	stage 1			stage 1	no	no		no			yes	100		169		219	372	372
Goba	40	female	Primary ed	Widowed	63	49	53	54	51	52	51	158							Working	Working	working	Working		working	working		stage 1	stage 1	stage 1	stage 1	stage 1			stage 1	no	no		no			yes	100		188		225	466	466
Goba	40	female	Primary ed	Widowed	63	49	53	54	51	52	51	158							Working	Working	working	Working		working	working		stage 1	stage 1	stage 1	stage 1	stage 1			stage 1	no	no		no			yes	100		169		219	372	372
Gnnir	40	female	Primary ed	Widowed	63	49	53	54	51	52	51	158							Working	Working	working	Working		working	working		stage 1	stage 1	stage 1	stage 1	stage 1			stage 1	no	no		no			yes	100		169		219	372	372
Gnnir	40	female	Primary ed	Widowed	63	49	53	54	51	52	51	158							Working	Working	working	Working		working	working		stage 1	stage 1	stage 1	stage 1	stage 1			stage 1	no	no		no			yes	100		169		219	372	372
Gnnir	40	female	Primary ed	Widowed	63	49	53	54	51	52	51	158							Working	Working	working	Working		working	working		stage 1	stage 1	stage 1	stage 1	stage 1			stage 1	no	no		no			yes	144		219		219	489	489
Robe	40	female	Primary ed	Widowed	63	49	53	54	51	52	51	158							Working	Working	working	Working		working	working		stage 1	stage 1	stage 1	stage 1	stage 1			stage 1	no	no		no			yes	100		169		219	372	372
Goba	42	male	Primary ed	Divorced	45	49					47	171							Ambulatory						working		stage 3							stage 3	no	no		no			yes						177	177
Goba	42	male	Primary ed	Divorced	45	49					47	171							Ambulatory						working		stage 3							stage 3	no	no		no			yes						177	177
Gnnir	42	male	Primary ed	Divorced	45	49					47	171							Ambulatory						working		stage 3							stage 3	no	no		no			yes						177	177
Goba	42	male	Primary ed	Married	31	49	50	50	50	49	49	152							Working	Working	working	Working		working	working		stage 3	stage 3	stage 2	stage 3	stage 1			stage 1	no	no		no			yes	257	453		610			610
Robe	42	male	Primary ed	Married	31	49	50	50	50	49	49	152							Working	Working	working	Working		working	working		stage 3	stage 3	stage 2	stage 3	stage 1			stage 1	no	no		no			yes	257	453		610			610
Delomena	43	male	College an	Married	68	49	55	54	53	54	52	181							Ambulatory	Working	working	Working		working	working		stage 3	stage 3	stage 3	stage 3	stage 3			stage 1	no	no		no			yes	24	332	712	177	210	170	712
Goba	45	male	high schoo	Married	21	49	51	47	47		47	169							Working	Working	working	Working			working		stage 3	stage 3	stage 1	stage 1				stage 1	no	no		no			yes	699		547				547
Goba	45	male	high schoo	Married	21	49	51	47	47		47	169							Working	Working	working	Working			working		stage 3	stage 3	stage 1	stage 1				stage 1	no	no		no			yes	699		622				622
Goba	45	male	high schoo	Married	21	49	51	47	47		47	169							Working	Working	working	Working			working		stage 3	stage 3	stage 1	stage 1				stage 1	no	no		no			yes	699		458				458
Gnnir	45	male	high schoo	Married	21	49	51	47	47		47	169							Working	Working	working	Working			working		stage 3	stage 3	stage 1	stage 1				stage 1	no	no		no			yes	699		547				547
Robe	45	male	high schoo	Married	21	49	51	47	47		47	169							Working	Working	working	Working			working		stage 3	stage 3	stage 1	stage 1				stage 1	no	no		no			yes	699		547				547
Robe	45	male	high schoo	Married	21	49	51	47	47		47	169							Working	Working	working	Working			working		stage 3	stage 3	stage 1	stage 1				stage 1	no	no		no			yes	699		547				547
Goba	45	female	illiterate	Divorced	58	49					56	167							Working						working		stage 3							stage 1	no	no		no			yes	135						135
Goba	45	female	illiterate	Divorced	58	49					56	167							Working						working		stage 3							stage 1	no	no		no			yes	135						135
Robe	45	female	illiterate	Divorced	58	49					56	167							Working						working		stage 3							stage 1	no	no		no			yes	135						135
Goba	47	male	Primary ed	Married	1	49					49	162							Working						working		stage 3							stage 3	yes	no		no			yes	132						132
Gnnir	47	male	Primary ed	Married	1	49					49	162							Working						working		stage 3							stage 3	yes	no		no			yes	132						132
Goba	48	female	Primary ed	Married	20	49	54	54	53		52	164							Working	Working	working	Working			working		stage 3	stage 3	stage 3	stage 3				stage 3	no	no		no			yes	47		412				412
Gnnir	48	female	Primary ed	Married	20	49	54	54	53		52	164							Working	Working	working	Working			working		stage 3	stage 3	stage 3	stage 3				stage 3	no	no		no			yes	47		398				398
Goba	48	female	Primary ed	Married	20	49	54	54	53			158							Working	Working	working	Working			working		stage 3	stage 3	stage 3	stage 3				stage 3	no	no		no			yes	47		398				398
Goba	49	male	Primary ed	Married	2	49					49	157							Working						working		stage 3							stage 3	no	no		no			yes	344						344
Goba	49	male	Primary ed	Married	2	49					49	157							Working						working		stage 3							stage 3	no	no		no			yes	344						344
Goba	49	male	Primary ed	Married	2	49					49	157							Working						working		stage 3							stage 3	no	no		no			yes	344						344
Goba	49	male	Primary ed	Married	2	49					49	157							Working						working		stage 3							stage 3	no	no		no			yes	344						344
Robe	49	male	Primary ed	Married	2	49					49	157							Working						working		stage 3							stage 3	no	no		no			yes	344						344
Goba	50	female	illiterate	Widowed	28	49	55	52	51	51	52	163							Working	Working	working	Working		working	working		stage 2	stage 2	stage 2	stage 2	stage 2			stage 1	no	no		no			yes	161	396	446				446
Robe	50	female	illiterate	Widowed	28	49	55	52	51	51	52	163							Working	Working	working	Working		working	working		stage 2	stage 2	stage 2	stage 2	stage 2			stage 1	no	no		no			yes	161	396	446				446
Robe	50	female	illiterate	Widowed	28	49	55	52	51	51	52	163							Working	Working	working	Working		working	working		stage 2	stage 2	stage 2	stage 2	stage 2			stage 1	no	no		no			yes	161	396	446				446
Goba	50	female	illiterate	Widowed	5	49					52	157							Working						working		stage 3							stage 3	yes	no		no			yes	151						151
Goba	54	male	Primary ed	Married	2	49					49	157							Working						working		stage 3							stage 3	no	no		no			yes	369						369
Goba	57	male	illiterate	Married	34	49	57	51	52	53	50	168							Ambulatory	Working	working	Working		working	working		stage 3	stage 1	stage 1	stage 1	stage 1			stage 1	yes	no		no			yes	33	164	295		242		164
Goba	57	male	illiterate	Married	34	49	57	51	52	53	50	168							Ambulatory	Working	working	Working		working	working		stage 3	stage 1	stage 1	stage 1	stage 1			stage 1	yes	no		no			yes	33	140	620				620
Goba	57	male	illiterate	Married	34	49	57	51	52	53	50	168							Ambulatory	Working	working	Working		working	working		stage 3	stage 1	stage 1	stage 1	stage 1			stage 1	yes	no		no			yes	33	166	298		258		298
Goba	57	male	illiterate	Married	34	49	57	51	52	53	50	168							Ambulatory	Working	working	Working		working	working		stage 3	stage 1	stage 1	stage 1	stage 1			stage 1	yes	no		no			yes	33	187	321		200		321
Gnnir	57	male	illiterate	Married	34	49	57	51	52	53	50	168							Ambulatory	Working	working	Working		working	working		stage 3	stage 1	stage 1	stage 1	stage 1			stage 1	yes	no		no			yes	33	140	295		242		295
Gnnir	57	male	illiterate	Married	34	49	57	51	52	53	50	168							Ambulatory	Working	working	Working		working	working		stage 3	stage 1	stage 1	stage 1	stage 1			stage 1	yes	no		no			yes	33	169	365		242		365
Goba	57	male	illiterate	Married	34	49	57	51	52	53	50	164							Ambulatory	Ambulatory	working	Working		working	working		stage 3	stage 1	stage 1	stage 1	stage 1			stage 1	yes	no		no			yes	33	140		295		242	295
Goba	58	female	illiterate	Divorced	21	49	54	50	49		46	165							Working	Working	working	Working			working		stage 2	stage 2	stage 2	stage 2				stage 2	no	no		no			yes	179	176					179
Gnnir	58	female	illiterate	Divorced	21	49	54	50	49		46	165							Working	Working	working	Working			working		stage 2	stage 2	stage 2	stage 2				stage 2	no	no		no			yes	179	176					179
Goba	65	male	Primary ed	Married	94	49	53	51	52	52	49	172							Working	Working	working	Working		working	working		stage 3	stage 3	stage 3	stage 3	stage 3			stage 1	no	no		no			yes	257		438		499		499
Robe	65	male	Primary ed	Married	94	49	53	51	52	52	49	172							Working	Working	working	Working		working	working		stage 3	stage 3	stage 3	stage 3	stage 3			stage 1	no	no		no			yes	257		438		499		499
Goba	15	male	Primary ed	Never marr	83	50					58	173							Working						working		stage 1							stage 1	no	no		no			no	200						200
Robe	15	male	Primary ed	Never marr	83	50					58	173							Working						working		stage 1							stage 1	no	no		no			no	200						200
Robe	15	male	Primary ed	Never marr	83	50					58	173							Working						working		stage 1							stage 1	no	no		no			no	200						200
Goba	18	female	illiterate	Widowed	53	50	53	55			48	164							Working	Working	working			working	Ambulatory		stage 3	stage 1	stage 1		stage 1			stage 1	no	no		no			yes	41				17		41
Gnnir	18	female	illiterate	Widowed	53	50	53	55			48	164							Working	Working	working			working	Ambulatory		stage 3	stage 1	stage 1		stage 1			stage 1	no	no		no			yes	41				17		41
Goba	20	female	high schoo	Married	34	50	56	44	43	43	44	172							Working	Working	working	Working		working	working		stage 3	stage 3	stage 3	stage 3	stage 3			stage 3	no	no		no			yes	105	319	455		344	644	644
Goba	20	female	Primary ed	Married	12	50	50	50			50	164							Working	Working	working				working		stage 1	stage 1	stage 1					stage 1	no	no		no			yes	100	138					138
Robe	20	female	Primary ed	Married	12	50	50	50			50	164							Working	Working	working				working		stage 1	stage 1	stage 1					stage 1	no	no		no			yes	100	138					138
Robe	20	female	Primary ed	Married	12	50	50	50			50	164							Working	Working	working				working		stage 1	stage 1	stage 1					stage 1	no	no		no			yes	100	138					138
Goba	20	male	high schoo	Never marr	54	50	62	57	59	60	55	159							Working	Working	working	Working		working	working		stage 3	stage 3	stage 3	stage 1	stage 1			stage 1	no	no		no			yes	27	233				158	233
Goba	20	male	high schoo	Never marr	54	50	62	57	59	60	55	159							Working	Working	working	Working		working	working		stage 3	stage 3	stage 3	stage 1	stage 1			stage 1	no	no		no			yes	27	199				164	199
Goba	20	male	high schoo	Never marr	54	50	62	57	59	60	55	159							Working	Working	working	Working		working	working		stage 3	stage 3	stage 3	stage 1	stage 1			stage 1	no	no		no			yes	27	199				158	199
Gnnir	20	male	high schoo	Never marr	54	50	62	57	59	60	55	159							Working	Working	working	Working		working	working		stage 3	stage 3	stage 3	stage 1	stage 1			stage 1	no	no		no			yes	27	199				158	199
Robe	20	male	high schoo	Never marr	54	50	62	57	59	60	55	159							Working	Working	working	Working		working	working		stage 3	stage 3	stage 3	stage 1	stage 1			stage 1	no	no		no			yes	27	199				158	199
Robe	20	male	high schoo	Never marr	54	50	62	57	59	60	55	159							Working	Working	working	Working		working	working		stage 3	stage 3	stage 3	stage 1	stage 1			stage 1	no	no		no			yes	27	199				158	199
Robe	20	male	high schoo	Never marr	54	50	62	57	59	60	55	159							Working	Working	working	Working		working	working		stage 3	stage 3	stage 3	stage 1	stage 1			stage 1	no	no		no			yes	27	199				158	199
Goba	20	female	high schoo	Married	36	50	56	44	43	43	44	156							Working	Working	working	Working		working	working		stage 3	stage 3	stage 3	stage 3	stage 3			stage 3	no	no		no			yes	105	356	487	366		789	789
Goba	20	female	high schoo	Married	36	50	56	44	43	43	44	156							Working	Working	working	Working		working	working		stage 3	stage 3	stage 3	stage 3	stage 3			stage 3	no	no		no			yes	105	322	389	469		712	712
Goba	20	female	high schoo	Married	36	50	56	44	43	43	44	156							Working	Working	working	Working		working	working		stage 3	stage 3	stage 3	stage 3	stage 3			stage 3	no	no		no			yes	105	156	354	458		644	644
Gnnir	20	female	high schoo	Married	36	50	56	44	43	43	44	156							Working	Working	working	Working		working	working		stage 3	stage 3	stage 3	stage 3	stage 3			stage 3	no	no		no			yes	105	319	455	344		644	644
Goba	21	female	high schoo	Married	14	50	56	59			59	154							Ambulatory	Working	working				working		stage 3	stage 2	stage 3					stage 2	no	no		no			yes		229	126				229
Goba	21	female	high schoo	Married	14	50	56	59			59	154							Ambulatory	Working	working				working		stage 3	stage 2	stage 3					stage 2	no	no		no			yes		229	126				229
Goba	21	female	high schoo	Married	14	50	56	59			59	154							Ambulatory	Working	working				working		stage 3	stage 2	stage 3					stage 2	no	no		no			yes		321	156				321
Gnnir	21	female	high schoo	Married	14	50	56	59			59	154							Ambulatory	Working	working				working		stage 3	stage 2	stage 3					stage 2	no	no		no			yes		229	126				229
Gnnir	21	female	high schoo	Married	14	50	56	59			59	154							Ambulatory	Working	working				working		stage 3	stage 2	stage 3					stage 2	no	no		no			yes		229	126				229
Robe	21	female	high schoo	Married	14	50	56	59			59	154							Ambulatory	Working	working				working		stage 3	stage 2	stage 3					stage 2	no	no		no			yes		229	126				229
Goba	22	female	illiterate	Married	12	50	50	54			54	169							Working	Working	working				working		stage 3	stage 3	stage 3					stage 3	no	no		no			yes	134	127	246				246
Robe	22	female	illiterate	Married	12	50	50	54			54	169							Working	Working	working				working		stage 3	stage 3	stage 3					stage 3	no	no		no			yes	134	127	246				246
Goba	22	male	high schoo	Never marr	54	50	62	57	59	60	55	159							Working	Working	working	Working		working	working		stage 3	stage 3	stage 3	stage 1	stage 1			stage 1	no	no		no			yes	27	201				166	201
Goba	22	male	Primary ed	Never marr	4	50					49	158							Working						working		stage 2							stage 2	no	no		no			yes	175						175
Goba	23	female	Primary ed	Married	72	50					54	163							Working						working		stage 3							stage 1	no	no		no			yes	191						191
Goba	23	female	Primary ed	Married	72	50					54	163							Working						working		stage 3							stage 1	no	no		no			yes	191						191
Robe	23	female	Primary ed	Married	72	50					54	163							Working						working		stage 3							stage 1	no	no		no			yes	191						191
Goba	24	female	illiterate	Married	33	50	48	55	49	50	50	165							Working	Working	working	Working		working	working		stage 3	stage 3	stage 1	stage 1	stage 1			stage 1	no	no		no			yes	297		293				297
Robe	24	female	illiterate	Married	33	50	48	55	49	50	50	165							Working	Working	working	Working		working	working		stage 3	stage 3	stage 1	stage 1	stage 1			stage 1	no	no		no			yes	297		293				297
Goba	24	female	Primary ed	Married	23	50	49	49	49		49	164							Working	Working	working	Working			working		stage 1	stage 1	stage 1	stage 1				stage 1	no	no		no			yes		509	394	499			509
Goba	24	female	Primary ed	Married	23	50	49	49	49		49	164							Working	Working	working	Working			working		stage 1	stage 1	stage 1	stage 1				stage 1	no	no		no			yes		512	569	499			569
Goba	24	female	Primary ed	Married	23	50	49	49	49		49	164							Working	Working	working	Working			working		stage 1	stage 1	stage 1	stage 1				stage 1	no	no		no			yes		509	394	499			509
Gnnir	24	female	Primary ed	Married	23	50	49	49	49		49	164							Working	Working	working	Working			working		stage 1	stage 1	stage 1	stage 1				stage 1	no	no		no			yes		509	394	499			509
Robe	24	female	Primary ed	Married	23	50	49	49	49		49	164							Working	Working	working	Working			working		stage 1	stage 1	stage 1	stage 1				stage 1	no	no		no			yes		509	394	499			509
Robe	24	female	Primary ed	Married	23	50	49	49	49		49	164							Working	Working	working	Working			working		stage 1	stage 1	stage 1	stage 1				stage 1	no	no		no			yes		509	394	499			509
Robe	24	female	Primary ed	Married	23	50	49	49	49		49	164							Working	Working	working	Working			working		stage 1	stage 1	stage 1	stage 1				stage 1	no	no		no			yes		509	394	499			509
Goba	24	male	Primary ed	Never marr	4	50					49	163							Working						working		stage 2							stage 2	no	no		no			yes	153						153
Goba	24	male		Married	61	50	52	54	54	54	53	162							Working	Working	working	Working		working	working		stage 3	stage 3	stage 3	stage 3	stage 1			stage 1	no	no		no			yes	15			96			96
Robe	24	male		Married	61	50	52	54	54	54	53	162							Working	Working	working	Working		working	working		stage 3	stage 3	stage 3	stage 3	stage 1			stage 1	no	no		no			yes	15			96			96
Goba	24	male	Primary ed	Never marr	4	50					49	158							Working						working		stage 2							stage 2	no	no		no			yes	153						153
Goba	24	male	Primary ed	Never marr	4	50					49	158							Working						working		stage 2							stage 2	no	no		no			yes	153						153
Goba	24	male	Primary ed	Never marr	4	50					49	158							Working						working		stage 2							stage 2	no	no		no			yes	153						153
Goba	24	male	Primary ed	Never marr	4	50					49	158							Working						working		stage 2							stage 2	no	no		no			yes	153						153
Goba	24	male	Primary ed	Never marr	4	50					49	158							Working						working		stage 2							stage 2	no	no		no			yes	153						153
Goba	24	male	Primary ed	Never marr	4	50					49	158							Working						working		stage 2							stage 2	no	no		no			yes	153						153
Gnnir	24	male	Primary ed	Never marr	4	50					49	158							Working						working		stage 2							stage 2	no	no		no			yes	153						153
Goba	25	male	high schoo	Married	76	50	52	53	54	55	51	169							Working	Working	working	Working		working	working		stage 2	stage 2	stage 2	stage 2	stage 2			stage 2	no	no		no			yes	157	279		401		316	401
Goba	25	male	high schoo	Married	76	50	52	53	54	55	51	169							Working	Working	working	Working		working	working		stage 2	stage 2	stage 2	stage 2	stage 2			stage 2	no	no		no			yes	157	302		506		487	506
Goba	25	female	illiterate	Married	57	50	48	49	49	48	49	169							Working	Working	working	Working		working	working		stage 2	stage 2	stage 2	stage 2	stage 1			stage 1	no	no		no			yes	278		351		415	453	453
Goba	25	male	high schoo	Married	76	50	52	53	54	55	51	169							Working	Working	working	Working		working	working		stage 2	stage 2	stage 2	stage 2	stage 2			stage 2	no	no		no			yes	157	122		489		566	566
Gnnir	25	male	high schoo	Married	76	50	52	53	54	55	51	169							Working	Working	working	Working		working	working		stage 2	stage 2	stage 2	stage 2	stage 2			stage 2	no	no		no			yes	157	279		401		316	401
Robe	25	female	illiterate	Married	57	50	48	49	49	48	49	169							Working	Working	working	Working		working	working		stage 2	stage 2	stage 2	stage 2	stage 1			stage 1	no	no		no			yes	278		351		415	453	453
Robe	25	male	high schoo	Married	76	50	52	53	54	55	51	169							Working	Working	working	Working		working	working		stage 2	stage 2	stage 2	stage 2	stage 2			stage 2	no	no		no			yes	157	279		401		316	401
Goba	25	male	illiterate	Never marr	2	50					49	165							Working						working		stage 3							stage 3	yes	no		no			yes	154						154
Robe	25	male	illiterate	Never marr	2	50					49	165							Working						working		stage 3							stage 3	yes	no		no			yes	154						154
Robe	25	male	illiterate	Never marr	2	50					49	165							Working						working		stage 3							stage 3	yes	no		no			yes	154						154
Goba	25	female	Primary ed	Married	23	50	49	49	49		49	164							Working	Working	working	Working			working		stage 1	stage 1	stage 1	stage 1				stage 1	no	no		no			yes		509	394	499			509
Goba	25	female	Primary ed	Married	4	50					50	160							Working						working		stage 3							stage 3	no	no		no			yes	42						42
Goba	25	female	Primary ed	Married	4	50					50	160							Working						working		stage 3							stage 3	no	no		no			yes	42						42
Gnnir	25	female	Primary ed	Married	4	50					50	160							Working						working		stage 3							stage 3	no	no		no			yes	42						42
Robe	25	female	Primary ed	Married	90	50					47	152							Working						working		stage 3							stage 1	no	no		no			yes
Goba	26	female	Primary ed	Married	110	50					58	174							Working						working		stage 3							stage 1	no	no		no			yes						771	771
Goba	26	female	Primary ed	Married	110	50					58	174							Working						working		stage 3							stage 1	no	no		no			yes						771	771
Goba	26	female	Primary ed	Married	110	50					58	174							Working						working		stage 3							stage 1	no	no		no			yes						771	771
Goba	26	female	Primary ed	Married	110	50					58	174							Working						working		stage 3							stage 1	no	no		no			yes						771	771
Gnnir	26	female	Primary ed	Married	110	50					58	174							Working						working		stage 3							stage 1	no	no		no			yes						771	771
Gnnir	26	female	Primary ed	Married	110	50					58	174							Working						working		stage 3							stage 1	no	no		no			yes						771	771
Goba	26	female	Primary ed	Married	17	50	51	49			46	174							Working	Working	working				working		stage 3	stage 3	stage 3					stage 3	no	no		no			yes
Goba	26	female	Primary ed	Married	17	50	51	49			46	174							Working	Working	working				working		stage 3	stage 3	stage 3					stage 3	no	no		no			yes
Goba	26	female	Primary ed	Married	17	50	51	49			46	174							Working	Working	working				working		stage 3	stage 3	stage 3					stage 3	no	no		no			yes
Goba	26	female	Primary ed	Married	17	50	51	49			46	174							Working	Working	working				working		stage 3	stage 3	stage 3					stage 3	no	no		no			yes
Gnnir	26	female	Primary ed	Married	17	50	51	49			46	174							Working	Working	working				working		stage 3	stage 3	stage 3					stage 3	no	no		no			yes
Gnnir	26	female	Primary ed	Married	17	50	51	49			46	174							Working	Working	working				working		stage 3	stage 3	stage 3					stage 3	no	no		no			yes
Goba	26	male	Primary ed	Married	6	50	53				53	171							Ambulatory	Ambulatory					Ambulatory		stage 3	stage 3						stage 3	no	no		no			yes	203						203
Goba	26	male	Primary ed	Married	6	50	53				53	171							Ambulatory	Ambulatory					Ambulatory		stage 3	stage 3						stage 3	no	no		no			yes	203						203
Goba	26	male	Primary ed	Married	6	50	53				53	171							Ambulatory	Ambulatory					Ambulatory		stage 3	stage 3						stage 3	no	no		no			yes	203						203
Goba	26	male	Primary ed	Married	6	50	53				53	171							Ambulatory	Ambulatory					Ambulatory		stage 3	stage 3						stage 3	no	no		no			yes	203						203
Goba	26	male	Primary ed	Married	6	50	53				53	171							Ambulatory	Ambulatory					Ambulatory		stage 3	stage 3						stage 3	no	no		no			yes	203						203
Gnnir	26	male	Primary ed	Married	6	50	53				53	171							Ambulatory	Ambulatory					Ambulatory		stage 3	stage 3						stage 3	no	no		no			yes	203						203
Gnnir	26	male	Primary ed	Married	6	50	53				53	171							Ambulatory	Ambulatory					Ambulatory		stage 3	stage 3						stage 3	no	no		no			yes	203						203
Gnnir	26	male	Primary ed	Married	6	50	53				53	171							Ambulatory	Ambulatory					Ambulatory		stage 3	stage 3						stage 3	no	no		no			yes	203						203
Goba	26	female	Primary ed		31	50	49	49	49	47	47	169							Working	Working	working	Working		working	working		stage 3	stage 1	stage 3	stage 1	stage 1			stage 1	no	no		no			yes	139			431			431
Robe	26	female	Primary ed		31	50	49	49	49	47	47	169							Working	Working	working	Working		working	working		stage 3	stage 1	stage 3	stage 1	stage 1			stage 1	no	no		no			yes	139			431			431
Robe	26	female	Primary ed		31	50	49	49	49	47	47	169							Working	Working	working	Working		working	working		stage 3	stage 1	stage 3	stage 1	stage 1			stage 1	no	no		no			yes	139			431			431
Goba	26	male	Primary ed	Married	11	50	52				53	160							Working	Working					working		stage 1	stage 1						stage 1	no	no		no			yes	106						106
Goba	26	male	Primary ed	Married	11	50	52				53	160							Working	Working					working		stage 1	stage 1						stage 1	no	no		no			yes	106						106
Gnnir	26	male	Primary ed	Married	11	50	52				53	160							Working	Working					working		stage 1	stage 1						stage 1	no	no		no			yes	106						106
Delomena	26	male	Primary ed	Married	11	50	52				53	160							Working	Working					working		stage 1	stage 1						stage 1	no	no		no			yes	106						106
Delomena	26	male	Primary ed	Married	11	50	52				53	160							Working	Working					working		stage 1	stage 1						stage 1	no	no		no			yes	106						106
Goba	26	female	Primary ed	Married	110	50					58	158							Working						working		stage 3							stage 1	no	no		no			yes						771	771
Goba	26	female	Primary ed	Married	18	50	51	49	46		46	158							Working	Working	working	Working			working		stage 3	stage 3	stage 3	stage 3				stage 3	no	no		no			yes
Robe	26	female		Married	18	50		52	58		58	152							Working		working	Working			working		stage 1		stage 1	stage 1				stage 1	no	no		no			no	814		560				814
Goba	27	male	Primary ed	Married	12	50	50	47			47	158							Working	Working	working				working		stage 1	stage 1	stage 1					stage 1	no	no		no			yes	202						202
Goba	27	male	Primary ed	Married	12	50	50	47			47	158							Working	Working	working				working		stage 1	stage 1	stage 1					stage 1	no	no		no			yes	202						202
Goba	27	male	Primary ed	Married	12	50	50	47			47	158							Working	Working	working				working		stage 1	stage 1	stage 1					stage 1	no	no		no			yes	202						202
Robe	27	male	Primary ed	Married	12	50	50	47			47	158							Working	Working	working				working		stage 1	stage 1	stage 1					stage 1	no	no		no			yes	202						202
Goba	28	female	high schoo	Married	6	50	55				55	169							Working	Working					working		stage 3	stage 3						stage 3	no	no		no			yes	38						38
Goba	28	female	high schoo	Married	6	50	55				55	169							Working	Working					working		stage 3	stage 3						stage 3	no	no		no			yes	38						38
Goba	28	female	high schoo	Married	6	50	55				55	169							Working	Working					working		stage 3	stage 3						stage 3	no	no		no			yes	38						38
Goba	28	female	high schoo	Married	6	50	55				55	169							Working	Working					working		stage 3	stage 3						stage 3	no	no		no			yes	38						38
Gnnir	28	female	high schoo	Married	6	50	55				55	169							Working	Working					working		stage 3	stage 3						stage 3	no	no		no			yes	38						38
Gnnir	28	female	high schoo	Married	6	50	55				55	169							Working	Working					working		stage 3	stage 3						stage 3	no	no		no			yes	38						38
Goba	28	female	illiterate	Married	3	50					50	168							Working						working		stage 3							stage 3	no	no		no			yes	76						76
Robe	28	female	illiterate	Married	3	50					50	168							Working						working		stage 3							stage 3	no	no		no			yes	76						76
Robe	28	male	high schoo	Divorced	1	50					50	154							Working						working		stage 1							stage 1	no	no		no			no
Robe	29	female	high schoo	Married	42	50	49	51	50	50	50	163							Working	Working	working	Working		working	working		stage 3	stage 3	stage 3	stage 1	stage 1			stage 1	no	no		no			yes	127		230				230
Goba	29	male	high schoo	Never marr	92	50	55	56	55	54	55	159							Working	Working	working	Working		working	working		stage 4	stage 4	stage 4	stage 4	stage 4			stage 1	no	no		no			yes	42		74			90	90
Gnnir	29	male	high schoo	Never marr	92	50	55	56	55	54	55	159							Working	Working	working	Working		working	working		stage 4	stage 4	stage 4	stage 4	stage 4			stage 1	no	no		no			yes	42		74			90	90
Goba	29	male	Primary ed	Never marr	4	50					49	158							Working						working		stage 2							stage 2	no	no		no			yes	169						169
Goba	30	male	Primary ed	Married	61	50	49	53	49	50	47	162							Working	Working	working	Working		working	working		stage 2	stage 2	stage 2	stage 2	stage 2			stage 2	no	no		no			yes	209	272		239		266	272
Robe	30	male	Primary ed	Married	61	50	49	53	49	50	47	162							Working	Working	working	Working		working	working		stage 2	stage 2	stage 2	stage 2	stage 2			stage 2	no	no		no			yes	209	272		239		266	272
Goba	30	female	Primary ed	Divorced	6	50	50				50	159							Working	Working					working		stage 3	stage 3						stage 3	no	no		no			yes		319					319
Robe	30	female	Primary ed	Divorced	6	50	50				50	159							Working	Working					working		stage 3	stage 3						stage 3	no	no		no			yes		319					319
Goba	32	female	high schoo	Divorced	57	50	49	48	30	50	54	168							Working	Working	working	Working		working	working		stage 3	stage 3	stage 3	stage 1	stage 1			stage 1	no	no		no			yes	205		198	226		362	362
Goba	32	female	high schoo	Divorced	57	50	49	48	30	50	54	168							Working	Working	working	Working		working	working		stage 3	stage 3	stage 3	stage 1	stage 1			stage 1	no	no		no			yes	205		198	226		362	362
Gnnir	32	female	high schoo	Divorced	57	50	49	48	30	50	54	168							Working	Working	working	Working		working	working		stage 3	stage 3	stage 3	stage 1	stage 1			stage 1	no	no		no			yes	205		198	226		362	362
[truncated: 2,810 more rows]
[truncated: 43 more columns]
